# Supplementary material for: One for all and all for One: Improving replication of genetic studies through network diffusion
Source: PLoS Genet. 2018 Apr 23;14(4):e1007306. doi: 10.1371/journal.pgen.1007306 (PMC5933817; doi:10.1371/journal.pgen.1007306)
Supplement: S1 Table — (XLSX) [file pgen.1007306.s001.xlsx]

## Sheet: Sheet1
Table S1. Top predicted AD genes using combination approach
gene	gwasz	netz	svmz	svmp
CR2	4.08411	2.83249	4.85736	5.94802e-07
SHARPIN	3.98275	1.31963	4.18453	1.42879e-05
PTPN2	3.80477	1.25869	3.99677	3.21059e-05
C4B	2.84612	2.92779	3.75018	8.83529e-05
TUBB2B	3.16626	1.31424	3.42819	0.000303814
DTWD1	3.72181	-0.117744	3.39317	0.000345447
EPS8	3.15583	1.15644	3.35813	0.000392362
C11ORF53	3.7209	-0.307488	3.31968	0.000450604
PMS2P1	3.77937	-0.449536	3.31931	0.000451195
STAG3	3.77651	-0.445364	3.31827	0.000452889
TRAPPC13	3.7477	-0.379181	3.31699	0.000454965
PSMC3	3.14543	1.03576	3.30232	0.000479438
STRAP	3.05125	1.15668	3.26161	0.000553904
HSPA2	2.97738	1.32476	3.25772	0.000561555
STUB1	2.89531	1.40728	3.2135	0.000655646
FAT1	3.01512	1.07687	3.19768	0.000692691
THRB	2.69898	1.80299	3.18362	0.000727225
ZYX	2.72084	1.70198	3.16514	0.000775033
BCLAF1	2.98506	1.03082	3.15228	0.000810011
NDUFS3	3.1598	0.563018	3.13461	0.000860428
HSP90AB4P	3.30984	0.118124	3.10288	0.000958223
HP	2.54746	1.95652	3.10243	0.000959707
COG2	3.35361	-0.0093753	3.09451	0.000985703
