# Supplementary material for: One for all and all for One: Improving replication of genetic studies through network diffusion
Source: PLoS Genet. 2018 Apr 23;14(4):e1007306. doi: 10.1371/journal.pgen.1007306 (PMC5933817; doi:10.1371/journal.pgen.1007306)
Supplement: S2 Table — (XLSX) [file pgen.1007306.s002.xlsx]

## Sheet: loocv_cons_v2
Table S2. Leave-one-out cross validation rankings using the conservative RAD set
gene	percentile
APP	0.955546
AKAP9	0.863229
ADAM10	0.955896
APOE	0.984864
ABI3	0.804541
CR1	0.454167
SPI1	0.810354
EPHA1	0.90658
MAPT	0.988623
SORL1	0.779983
BIN1	0.973939
PSEN2	0.979953
PICALM	0.936401
PSEN1	0.988373
CELF1	0.76595
PLCG2	0.969779
CLU	0.942114
TREM2	0.0215005
CD2AP	0.956047
ABCA7	0.100236
