# Supplementary material for: One for all and all for One: Improving replication of genetic studies through network diffusion
Source: PLoS Genet. 2018 Apr 23;14(4):e1007306. doi: 10.1371/journal.pgen.1007306 (PMC5933817; doi:10.1371/journal.pgen.1007306)
Supplement: S3 Table — (XLSX) [file pgen.1007306.s003.xlsx]

## Sheet: Sheet1
Table S3. Top combined predictions using the conservative RAD gene list
Gene	Network Z	GWAS Z	Combined Z	P-value
CR2	3.17206	4.08411	4.93087	4.09316e-07
SHARPIN	1.46342	3.98275	4.24309	1.10231e-05
PTPN2	1.4291	3.80477	4.06425	2.40932e-05
C4B	3.28705	2.84612	3.80965	6.95816e-05
TSPAN10	3.23583	2.74538	3.6974	0.000108909
DTWD1	0.173096	3.72181	3.55075	0.00019207
C11ORF53	0.0408356	3.7209	3.50401	0.000229154
TUBB2B	1.34496	3.16626	3.43621	0.000294954
TRAPPC13	-0.340398	3.7477	3.3969	0.000340773
PMS2P1	-0.432892	3.77937	3.39452	0.000343749
EPS8	1.16457	3.15583	3.36384	0.000384324
PSMC3	1.11221	3.14543	3.33593	0.000425065
STAG3	-0.628053	3.77651	3.32413	0.00044347
STUB1	1.66386	2.89531	3.29271	0.000496132
STRAP	1.23017	3.05125	3.28852	0.000503582
FAT1	1.31873	3.01512	3.28536	0.000509266
GFI1	2.04142	2.74532	3.283	0.000513535
NDUFS3	0.79652	3.1598	3.2399	0.000597867
HSPA2	1.27278	2.97738	3.23402	0.000610309
BCLAF1	1.13704	2.98506	3.19413	0.000701261
DES	1.57618	2.79612	3.16926	0.000764131
HP	2.23266	2.54746	3.16377	0.000778687
COG2	-0.0836492	3.35361	3.11634	0.000915544
NYAP1	-0.162915	3.3817	3.11519	0.000919125
GNPNAT1	1.1392	2.8825	3.09869	0.000971903
