# Supplementary material for: One for all and all for One: Improving replication of genetic studies through network diffusion
Source: PLoS Genet. 2018 Apr 23;14(4):e1007306. doi: 10.1371/journal.pgen.1007306 (PMC5933817; doi:10.1371/journal.pgen.1007306)
Supplement: S4 Table — (XLSX) [file pgen.1007306.s004.xlsx]

## Sheet: GSEA_conservative_set_ppi
Table S4. GSEA results based on conservative RAD gene set after ranking genes by combined Z-scores
NAME	SIZE	ES	NES	NOM p-val	FDR q-val	FWER p-val
KEGG_ANTIGEN_PROCESSING_AND_PRESENTATION	64	0.481694	2.28239	0	0.0503321	0.02
GOLUB_ALL_VS_AML_DN	18	0.64753	2.19766	0	0.0617413	0.049
DELPUECH_FOXO3_TARGETS_DN	37	0.542351	2.17184	0	0.0557693	0.064
MODY_HIPPOCAMPUS_PRENATAL	36	0.535041	2.16953	0	0.0424755	0.065
KEGG_SYSTEMIC_LUPUS_ERYTHEMATOSUS	85	0.436091	2.15681	0	0.0385561	0.073
ZUCCHI_METASTASIS_DN	35	0.528535	2.138	0	0.0397517	0.09
CHIARETTI_T_ALL_REFRACTORY_TO_THERAPY	23	0.56313	2.10095	0	0.0555268	0.14
MURAKAMI_UV_RESPONSE_6HR_DN	20	0.617559	2.07607	0	0.0621735	0.174
NAKAYAMA_SOFT_TISSUE_TUMORS_PCA1_UP	61	0.454537	2.0698	0	0.0586961	0.182
FARMER_BREAST_CANCER_CLUSTER_5	17	0.639949	2.06418	0	0.0581563	0.201
GNATENKO_PLATELET_SIGNATURE	37	0.4913	2.06404	0	0.0528694	0.201
REACTOME_RNA_POL_I_PROMOTER_OPENING	28	0.526354	2.06116	0	0.0493073	0.204
BIOCARTA_PGC1A_PATHWAY	20	0.58539	2.05138	0	0.0505842	0.221
KIM_HYPOXIA	22	0.570049	2.03418	0	0.0570502	0.265
KEGG_RIBOSOME	62	0.425259	2.02576	0	0.0591695	0.287
REACTOME_PEPTIDE_CHAIN_ELONGATION	60	0.438178	2.02362	0	0.0564321	0.291
MURAKAMI_UV_RESPONSE_24HR	19	0.578866	2.01827	0.00411523	0.0547789	0.299
MUELLER_METHYLATED_IN_GLIOBLASTOMA	27	0.51266	1.97889	0	0.073172	0.394
ROVERSI_GLIOMA_COPY_NUMBER_UP	56	0.430391	1.96593	0	0.0770536	0.427
SESTO_RESPONSE_TO_UV_C3	18	0.575481	1.95245	0.00393701	0.0814932	0.462
REACTOME_INFLUENZA_VIRAL_RNA_TRANSCRIPTION_AND_REPLICATION	74	0.412281	1.94652	0	0.0821018	0.478
RORIE_TARGETS_OF_EWSR1_FLI1_FUSION_UP	25	0.510589	1.94227	0	0.0814843	0.487
INGA_TP53_TARGETS	15	0.624796	1.93233	0	0.0853501	0.517
ABE_VEGFA_TARGETS_30MIN	25	0.519404	1.91179	0.00473934	0.0944439	0.576
REACTOME_FORMATION_OF_THE_TERNARY_COMPLEX_AND_SUBSEQUENTLY_THE_43S_COMPLEX	32	0.463537	1.8942	0	0.103407	0.634
REACTOME_AUTODEGRADATION_OF_CDH1_BY_CDH1_APC_C	51	0.422144	1.89396	0	0.0994295	0.634
KAMMINGA_EZH2_TARGETS	41	0.442933	1.8936	0	0.0963206	0.637
MCBRYAN_PUBERTAL_BREAST_3_4WK_DN	25	0.513756	1.89037	0.0046083	0.0948985	0.643
PAL_PRMT5_TARGETS_DN	27	0.493584	1.88524	0	0.0946124	0.651
REACTOME_SCFSKP2_MEDIATED_DEGRADATION_OF_P27_P21	47	0.43668	1.88201	0	0.0942457	0.663
KYNG_ENVIRONMENTAL_STRESS_RESPONSE_UP	51	0.408769	1.87724	0	0.0954793	0.685
CHEN_LUNG_CANCER_SURVIVAL	22	0.526487	1.86801	0.00389105	0.0996134	0.711
BIOCARTA_G1_PATHWAY	25	0.509934	1.86738	0	0.0973493	0.713
BYSTROEM_CORRELATED_WITH_IL5_UP	41	0.452683	1.86371	0	0.0971062	0.722
WU_ALZHEIMER_DISEASE_DN	16	0.575188	1.86175	0.0110294	0.095916	0.727
HWANG_PROSTATE_CANCER_MARKERS	23	0.511675	1.84638	0	0.103533	0.76
REACTOME_MEIOTIC_RECOMBINATION	48	0.416249	1.83581	0	0.109156	0.785
HAHTOLA_MYCOSIS_FUNGOIDES_SKIN_DN	23	0.503398	1.83464	0.00492611	0.106953	0.788
REACTOME_INTERFERON_GAMMA_SIGNALING	53	0.404385	1.83129	0	0.107428	0.799
WEST_ADRENOCORTICAL_CARCINOMA_VS_ADENOMA_UP	15	0.562699	1.82851	0	0.107052	0.808
CEBALLOS_TARGETS_OF_TP53_AND_MYC_DN	35	0.454997	1.82786	0	0.105113	0.809
HSIAO_HOUSEKEEPING_GENES	318	0.294951	1.82521	0	0.105202	0.817
HOEBEKE_LYMPHOID_STEM_CELL_DN	70	0.385218	1.82081	0	0.10558	0.825
SIG_BCR_SIGNALING_PATHWAY	38	0.423527	1.81424	0	0.108729	0.839
DAZARD_UV_RESPONSE_CLUSTER_G2	22	0.501429	1.80193	0.00829876	0.117038	0.865
REACTOME_REGULATION_OF_IFNA_SIGNALING	20	0.512261	1.79915	0.004	0.116753	0.871
KEGG_LEISHMANIA_INFECTION	60	0.392	1.79831	0	0.115237	0.873
REACTOME_APC_C_CDH1_MEDIATED_DEGRADATION_OF_CDC20_AND_OTHER_APC_C_CDH1_TARGETED_PROTEINS_IN_LATE_MITOSIS_EARLY_G1	59	0.407916	1.79358	0	0.117236	0.882
LEE_AGING_NEOCORTEX_UP	76	0.369832	1.79104	0	0.117209	0.886
LIANG_SILENCED_BY_METHYLATION_2	44	0.417097	1.78315	0	0.121555	0.897
REACTOME_P53_DEPENDENT_G1_DNA_DAMAGE_RESPONSE	47	0.416726	1.78007	0	0.121662	0.906
REACTOME_CYCLIN_E_ASSOCIATED_EVENTS_DURING_G1_S_TRANSITION_	56	0.394303	1.76709	0	0.132049	0.924
ZHU_SKIL_TARGETS_UP	16	0.537188	1.76593	0.0113208	0.130804	0.928
BIOCARTA_PROTEASOME_PATHWAY	23	0.48102	1.76408	0	0.130629	0.932
PENG_GLUTAMINE_DEPRIVATION_DN	282	0.296514	1.76284	0	0.129455	0.934
REACTOME_PACKAGING_OF_TELOMERE_ENDS	24	0.468832	1.7592	0.012766	0.131061	0.942
VANDESLUIS_NORMAL_EMBRYOS_DN	19	0.500359	1.75495	0.00813008	0.132805	0.945
REACTOME_RESPONSE_TO_ELEVATED_PLATELET_CYTOSOLIC_CA2_	68	0.369665	1.75296	0	0.132037	0.947
REACTOME_3_UTR_MEDIATED_TRANSLATIONAL_REGULATION	76	0.367018	1.74842	0	0.134182	0.951
REACTOME_NONSENSE_MEDIATED_DECAY_ENHANCED_BY_THE_EXON_JUNCTION_COMPLEX	78	0.36385	1.74538	0	0.134986	0.955
REACTOME_RIG_I_MDA5_MEDIATED_INDUCTION_OF_IFN_ALPHA_BETA_PATHWAYS	61	0.383735	1.74045	0.0075188	0.137495	0.96
RASHI_NFKB1_TARGETS	16	0.544143	1.74015	0.0123457	0.135358	0.961
MUNSHI_MULTIPLE_MYELOMA_UP	66	0.37004	1.73984	0	0.133528	0.961
KYNG_ENVIRONMENTAL_STRESS_RESPONSE_NOT_BY_GAMMA_IN_OLD	27	0.468688	1.73271	0.0150754	0.138478	0.966
LIN_MELANOMA_COPY_NUMBER_DN	40	0.41646	1.73253	0	0.136659	0.966
REACTOME_REGULATION_OF_MITOTIC_CELL_CYCLE	72	0.355993	1.72827	0	0.138057	0.967
KYNG_ENVIRONMENTAL_STRESS_RESPONSE_NOT_BY_4NQO_IN_WS	34	0.421467	1.71827	0	0.146018	0.974
BIOCARTA_P53HYPOXIA_PATHWAY	18	0.512345	1.71766	0.0200803	0.144425	0.974
BIOCARTA_TEL_PATHWAY	18	0.512212	1.71515	0.0128205	0.144801	0.975
REACTOME_ORC1_REMOVAL_FROM_CHROMATIN	60	0.37569	1.71202	0	0.145839	0.977
NIELSEN_LIPOSARCOMA_UP	15	0.53227	1.70993	0.011194	0.146389	0.98
REACTOME_SRP_DEPENDENT_COTRANSLATIONAL_PROTEIN_TARGETING_TO_MEMBRANE	83	0.350555	1.70833	0	0.145865	0.981
REACTOME_DESTABILIZATION_OF_MRNA_BY_AUF1_HNRNP_D0	45	0.403767	1.70312	0	0.149735	0.982
SHIN_B_CELL_LYMPHOMA_CLUSTER_5	15	0.513259	1.69846	0.0181818	0.152585	0.987
PID_VEGFR1_PATHWAY	23	0.465765	1.69173	0.017316	0.157873	0.99
HU_GENOTOXIN_ACTION_DIRECT_VS_INDIRECT_24HR	44	0.387421	1.69142	0	0.156124	0.99
REACTOME_AMYLOIDS	44	0.404309	1.69103	0	0.154833	0.991
SCHOEN_NFKB_SIGNALING	30	0.429568	1.69055	0.01	0.153273	0.991
BIOCARTA_NO1_PATHWAY	29	0.434822	1.68755	0.014218	0.154364	0.991
REACTOME_P130CAS_LINKAGE_TO_MAPK_SIGNALING_FOR_INTEGRINS	15	0.533858	1.68752	0.0180505	0.1525	0.991
FRIDMAN_IMMORTALIZATION_DN	31	0.42465	1.68555	0	0.152439	0.991
REACTOME_ASSEMBLY_OF_THE_PRE_REPLICATIVE_COMPLEX	58	0.363218	1.68296	0	0.153608	0.991
REACTOME_CONVERSION_FROM_APC_C_CDC20_TO_APC_C_CDH1_IN_LATE_ANAPHASE	16	0.520197	1.68213	0.0150943	0.152883	0.991
REACTOME_TRAF6_MEDIATED_IRF7_ACTIVATION	26	0.438677	1.67849	0.0194175	0.154852	0.992
MORI_PLASMA_CELL_DN	25	0.447499	1.67353	0.00904977	0.158367	0.993
KEGG_RIG_I_LIKE_RECEPTOR_SIGNALING_PATHWAY	57	0.371458	1.67154	0	0.158597	0.993
REACTOME_APC_C_CDC20_MEDIATED_DEGRADATION_OF_MITOTIC_PROTEINS	60	0.354131	1.66778	0.0173913	0.160775	0.995
KYNG_ENVIRONMENTAL_STRESS_RESPONSE_NOT_BY_GAMMA_IN_WS	27	0.420843	1.66704	0.015544	0.1597	0.995
REACTOME_GRB2_SOS_PROVIDES_LINKAGE_TO_MAPK_SIGNALING_FOR_INTERGRINS_	15	0.52141	1.66346	0.0207612	0.161272	0.995
PID_EPHA2_FWD_PATHWAY	18	0.485578	1.65588	0.014652	0.167608	0.997
REACTOME_PLATELET_AGGREGATION_PLUG_FORMATION	35	0.403112	1.65367	0.00518135	0.168136	0.998
KEGG_ARGININE_AND_PROLINE_METABOLISM	41	0.38681	1.65195	0.0126582	0.168406	0.998
REACTOME_AUTODEGRADATION_OF_THE_E3_UBIQUITIN_LIGASE_COP1	42	0.383196	1.65187	0.00568182	0.166679	0.998
KEGG_COMPLEMENT_AND_COAGULATION_CASCADES	60	0.350594	1.64868	0.00787402	0.16799	0.998
EGUCHI_CELL_CYCLE_RB1_TARGETS	23	0.445138	1.64858	0.0285714	0.166329	0.998
DACOSTA_UV_RESPONSE_VIA_ERCC3_TTD_UP	44	0.37606	1.64401	0	0.169766	0.998
PID_FOXO_PATHWAY	47	0.367367	1.63855	0.00617284	0.174487	0.998
REACTOME_APC_CDC20_MEDIATED_DEGRADATION_OF_NEK2A	20	0.480576	1.63843	0.016	0.172812	0.998
APRELIKOVA_BRCA1_TARGETS	44	0.378088	1.63794	0.00609756	0.17174	0.998
DORSAM_HOXA9_TARGETS_UP	32	0.400284	1.62433	0.00512821	0.186349	0.998
REACTOME_ACTIVATION_OF_THE_MRNA_UPON_BINDING_OF_THE_CAP_BINDING_COMPLEX_AND_EIFS_AND_ SUBSEQUENT_BINDING_TO_43S	39	0.385133	1.62298	0.00729927	0.186095	0.998
HOLLEMAN_VINCRISTINE_RESISTANCE_ALL_DN	16	0.5085	1.61925	0.0337079	0.188842	0.999
PID_GLYPICAN_1PATHWAY	25	0.439573	1.61881	0.0174673	0.187527	0.999
REACTOME_INTEGRIN_ALPHAIIB_BETA3_SIGNALING	27	0.420107	1.61762	0.00995025	0.18731	0.999
DACOSTA_UV_RESPONSE_VIA_ERCC3_UP	242	0.280416	1.61028	0	0.194783	1
PID_P75_NTR_PATHWAY	56	0.354947	1.60844	0	0.195213	1
BANDRES_RESPONSE_TO_CARMUSTIN_WITHOUT_MGMT_48HR_DN	22	0.447371	1.60572	0.0294118	0.196701	1
BAKER_HEMATOPOIESIS_STAT3_TARGETS	15	0.498164	1.59787	0.0215054	0.204648	1
DORN_ADENOVIRUS_INFECTION_48HR_DN	39	0.374253	1.59763	0	0.203211	1
ZHANG_ANTIVIRAL_RESPONSE_TO_RIBAVIRIN_UP	24	0.421568	1.59573	0.0223214	0.203914	1
KIM_RESPONSE_TO_TSA_AND_DECITABINE_UP	105	0.31262	1.59429	0	0.204199	1
ENK_UV_RESPONSE_KERATINOCYTE_UP	414	0.245777	1.59134	0	0.206881	1
RIZ_ERYTHROID_DIFFERENTIATION_12HR	34	0.384316	1.58982	0.0104167	0.207103	1
PID_HIV_NEF_PATHWAY	33	0.396285	1.58962	0.0233918	0.20558	1
PID_UPA_UPAR_PATHWAY	34	0.3986	1.58924	0.0159574	0.204326	1
CHEOK_RESPONSE_TO_HD_MTX_DN	21	0.438817	1.58453	0.0275591	0.209025	1
REACTOME_TELOMERE_MAINTENANCE	44	0.367123	1.5835	0.0309278	0.208551	1
WILCOX_RESPONSE_TO_PROGESTERONE_DN	54	0.350319	1.58286	0.0153846	0.207506	1
LEE_LIVER_CANCER_SURVIVAL_DN	148	0.29363	1.58023	0	0.209691	1
WESTON_VEGFA_TARGETS_3HR	60	0.347245	1.57987	0.00787402	0.208368	1
VALK_AML_CLUSTER_1	22	0.442693	1.57565	0.0288462	0.211868	1
BIOCARTA_TNFR2_PATHWAY	17	0.477572	1.57428	0.0460251	0.212024	1
REACTOME_P75_NTR_RECEPTOR_MEDIATED_SIGNALLING	61	0.340632	1.57238	0	0.21272	1
MCCABE_HOXC6_TARGETS_CANCER_DN	15	0.488742	1.57225	0.0373134	0.211189	1
REACTOME_NEF_MEDIATES_DOWN_MODULATION_OF_CELL_SURFACE_RECEPTORS_BY_RECRUITING_THEM_TO_ CLATHRIN_ADAPTERS	15	0.511503	1.57169	0.0369004	0.210311	1
BIOCARTA_MCM_PATHWAY	17	0.475227	1.56845	0.0246914	0.213177	1
RUAN_RESPONSE_TO_TROGLITAZONE_UP	20	0.454187	1.56737	0.0218341	0.212955	1
MALONEY_RESPONSE_TO_17AAG_DN	66	0.337178	1.56717	0.00943396	0.211449	1
REACTOME_CDK_MEDIATED_PHOSPHORYLATION_AND_REMOVAL_OF_CDC6	41	0.37119	1.56414	0.0176471	0.214478	1
WANG_TUMOR_INVASIVENESS_UP	319	0.256424	1.56313	0	0.214211	1
KEGG_ASTHMA	25	0.408617	1.56238	0.00952381	0.213529	1
REACTOME_REGULATION_OF_KIT_SIGNALING	16	0.483531	1.56151	0.0282686	0.212977	1
REACTOME_ER_PHAGOSOME_PATHWAY	52	0.350292	1.56094	0.0223881	0.212427	1
ABE_VEGFA_TARGETS_2HR	26	0.404176	1.56001	0.0331754	0.212008	1
SARTIPY_NORMAL_AT_INSULIN_RESISTANCE_UP	30	0.402366	1.55537	0.0147059	0.216419	1
BIOCARTA_CARDIACEGF_PATHWAY	18	0.468399	1.55445	0.0316206	0.215974	1
LEI_MYB_TARGETS	280	0.254102	1.55393	0	0.215019	1
BIOCARTA_PPARA_PATHWAY	54	0.35064	1.551	0.00719425	0.217542	1
PID_BETA_CATENIN_DEG_PATHWAY	17	0.461417	1.55098	0.0466926	0.215994	1
SESTO_RESPONSE_TO_UV_C7	59	0.326826	1.54617	0	0.22142	1
HARRIS_HYPOXIA	67	0.327281	1.54505	0.00961539	0.221671	1
YAMAZAKI_TCEB3_TARGETS_DN	174	0.285794	1.54481	0	0.220428	1
ZHOU_TNF_SIGNALING_30MIN	43	0.370733	1.53754	0.0189873	0.229371	1
SA_G1_AND_S_PHASES	15	0.478201	1.53724	0.0636042	0.22811	1
REACTOME_VIF_MEDIATED_DEGRADATION_OF_APOBEC3G	44	0.357287	1.5371	0.00621118	0.226728	1
REACTOME_PREFOLDIN_MEDIATED_TRANSFER_OF_SUBSTRATE_TO_CCT_TRIC	23	0.421574	1.53693	0.0144928	0.225505	1
REACTOME_M_G1_TRANSITION	70	0.327277	1.53355	0	0.229324	1
REACTOME_G1_S_TRANSITION	95	0.302937	1.53284	0	0.228965	1
DORN_ADENOVIRUS_INFECTION_12HR_DN	31	0.390068	1.53243	0.0382514	0.228161	1
MACLACHLAN_BRCA1_TARGETS_UP	18	0.437191	1.5322	0.0361991	0.226844	1
REACTOME_RESPIRATORY_ELECTRON_TRANSPORT_ATP_SYNTHESIS_BY_CHEMIOSMOTIC_COUPLING_AND_HEAT_ PRODUCTION_BY_UNCOUPLING_PROTEINS_	60	0.335525	1.53062	0	0.227764	1
WINTER_HYPOXIA_METAGENE	201	0.285828	1.52691	0	0.231563	1
WELCSH_BRCA1_TARGETS_DN	116	0.310487	1.52561	0.0204082	0.231888	1
REACTOME_TRANSLATION	113	0.29307	1.52468	0	0.231536	1
GENTILE_UV_HIGH_DOSE_UP	18	0.432855	1.52213	0.0509804	0.233589	1
HUANG_GATA2_TARGETS_UP	115	0.298144	1.52158	0	0.232842	1
NAGASHIMA_EGF_SIGNALING_UP	51	0.33758	1.52094	0.0138889	0.232219	1
STEARMAN_LUNG_CANCER_EARLY_VS_LATE_DN	46	0.346262	1.52054	0.013986	0.231449	1
CHAUHAN_RESPONSE_TO_METHOXYESTRADIOL_UP	41	0.357778	1.52024	0.00699301	0.23028	1
REACTOME_CDT1_ASSOCIATION_WITH_THE_CDC6_ORC_ORIGIN_COMPLEX	49	0.354486	1.51922	0.00714286	0.230205	1
BIOCARTA_IL2RB_PATHWAY	36	0.369691	1.51577	0.033557	0.233308	1
KEGG_CHRONIC_MYELOID_LEUKEMIA	65	0.31649	1.51531	0	0.232661	1
BIOCARTA_AKT_PATHWAY	20	0.440221	1.51296	0.0555556	0.234649	1
ZAMORA_NOS2_TARGETS_DN	73	0.321097	1.51214	0	0.23467	1
SPIRA_SMOKERS_LUNG_CANCER_UP	33	0.380857	1.51207	0.0187793	0.233372	1
SMITH_TERT_TARGETS_UP	124	0.275229	1.51066	0.0222222	0.23404	1
REACTOME_CROSS_PRESENTATION_OF_SOLUBLE_EXOGENOUS_ANTIGENS_ENDOSOMES	41	0.361744	1.5065	0.0275862	0.238585	1
KEGG_PROTEASOME	40	0.35764	1.50196	0.0308642	0.243903	1
REACTOME_INHIBITION_OF_THE_PROTEOLYTIC_ACTIVITY_OF_APC_C_REQUIRED_FOR_THE_ONSET_OF_ANAPHASE_ BY_MITOTIC_SPINDLE_CHECKPOINT_COMPONENTS	18	0.437107	1.49999	0.0664062	0.24528	1
LIN_APC_TARGETS	55	0.330589	1.49992	0.00657895	0.244015	1
LOPEZ_TRANSLATION_VIA_FN1_SIGNALING	28	0.395067	1.49618	0.0338164	0.247888	1
WUNDER_INFLAMMATORY_RESPONSE_AND_CHOLESTEROL_UP	50	0.334044	1.495	0.0218978	0.248371	1
DAZARD_UV_RESPONSE_CLUSTER_G28	16	0.456409	1.48835	0.0441767	0.256832	1
KEGG_CELL_CYCLE	113	0.283223	1.48766	0	0.256598	1
KEGG_REGULATION_OF_AUTOPHAGY	28	0.401815	1.48654	0.0434783	0.256895	1
KEGG_NOD_LIKE_RECEPTOR_SIGNALING_PATHWAY	52	0.336627	1.48547	0.0204082	0.257491	1
REACTOME_MRNA_3_END_PROCESSING	28	0.377649	1.4824	0.0196078	0.260502	1
TIEN_INTESTINE_PROBIOTICS_6HR_UP	45	0.345772	1.48029	0.0129032	0.26231	1
PID_MYC_REPRESS_PATHWAY	56	0.323205	1.48026	0.00729927	0.260858	1
REACTOME_SYNTHESIS_OF_DNA	80	0.302052	1.4798	0	0.260054	1
RASHI_RESPONSE_TO_IONIZING_RADIATION_1	35	0.363363	1.47914	0.04	0.259459	1
DAZARD_UV_RESPONSE_CLUSTER_G24	19	0.422365	1.4788	0.0542986	0.258456	1
REACTOME_SIGNALING_BY_THE_B_CELL_RECEPTOR_BCR	104	0.285354	1.47813	0.0136986	0.257969	1
KIM_WT1_TARGETS_8HR_UP	144	0.273137	1.47685	0	0.258508	1
MISHRA_CARCINOMA_ASSOCIATED_FIBROBLAST_DN	18	0.434862	1.47614	0.0334728	0.257955	1
GALLUZZI_PERMEABILIZE_MITOCHONDRIA	38	0.355304	1.47502	0.0101523	0.258481	1
AMIT_SERUM_RESPONSE_60_MCF10A	52	0.327855	1.4749	0.00740741	0.257152	1
PID_PI3KCI_PATHWAY	44	0.340597	1.47407	0.04	0.257278	1
REACTOME_S_PHASE	95	0.297155	1.47276	0	0.257973	1
DACOSTA_UV_RESPONSE_VIA_ERCC3_COMMON_UP	60	0.31537	1.47256	0.00833333	0.256921	1
FARDIN_HYPOXIA_11	29	0.38178	1.47073	0.0392157	0.257978	1
REACTOME_DOWNSTREAM_SIGNALING_EVENTS_OF_B_CELL_RECEPTOR_BCR	81	0.292779	1.46966	0	0.258189	1
FLECHNER_BIOPSY_KIDNEY_TRANSPLANT_REJECTED_VS_OK_UP	69	0.298568	1.46892	0.0104167	0.258026	1
AIGNER_ZEB1_TARGETS	32	0.372245	1.46864	0.0259067	0.257111	1
REACTOME_ACTIVATION_OF_BH3_ONLY_PROTEINS	15	0.457714	1.46587	0.0505837	0.260206	1
REACTOME_SCF_BETA_TRCP_MEDIATED_DEGRADATION_OF_EMI1	44	0.334966	1.46503	0.0363636	0.26011	1
REACTOME_GAB1_SIGNALOSOME	32	0.360062	1.46339	0.0360825	0.261377	1
ST_GA12_PATHWAY	18	0.429561	1.463	0.0553191	0.26088	1
FERRANDO_HOX11_NEIGHBORS	21	0.406126	1.46204	0.042735	0.260803	1
REACTOME_APOPTOSIS	126	0.281946	1.46029	0	0.26204	1
NIKOLSKY_BREAST_CANCER_7Q21_Q22_AMPLICON	57	0.322974	1.45876	0.0241935	0.262921	1
REACTOME_CELL_CYCLE_CHECKPOINTS	105	0.286387	1.45872	0.015873	0.261681	1
KEGG_NATURAL_KILLER_CELL_MEDIATED_CYTOTOXICITY	104	0.289818	1.45372	0	0.268642	1
BIOCARTA_MTA3_PATHWAY	17	0.424391	1.45308	0.0539419	0.268221	1
KRIGE_AMINO_ACID_DEPRIVATION	25	0.386039	1.45238	0.0434783	0.268403	1
KEGG_PROTEIN_EXPORT	23	0.392304	1.45199	0.0482456	0.267778	1
FERRANDO_LYL1_NEIGHBORS	15	0.458928	1.45112	0.0725191	0.267805	1
REACTOME_MITOTIC_G1_G1_S_PHASES	116	0.275633	1.45069	0	0.267247	1
REACTOME_RNA_POL_I_TRANSCRIPTION	50	0.328605	1.44929	0.0243902	0.268098	1
GUILLAUMOND_KLF10_TARGETS_DN	26	0.407277	1.44869	0.036036	0.267809	1
KEGG_B_CELL_RECEPTOR_SIGNALING_PATHWAY	61	0.310838	1.44636	0.00854701	0.270255	1
REACTOME_DOUBLE_STRAND_BREAK_REPAIR	21	0.405991	1.44628	0.0756303	0.2691	1
BIOCARTA_HIF_PATHWAY	15	0.46051	1.44573	0.109804	0.268692	1
PENG_RAPAMYCIN_RESPONSE_DN	202	0.263852	1.4447	0	0.269141	1
NUNODA_RESPONSE_TO_DASATINIB_IMATINIB_UP	27	0.376213	1.44366	0.029703	0.269583	1
PID_RB_1PATHWAY	54	0.317261	1.44302	0.0229008	0.269105	1
KERLEY_RESPONSE_TO_CISPLATIN_UP	38	0.333932	1.44283	0.0484848	0.268273	1
ZHONG_SECRETOME_OF_LUNG_CANCER_AND_ENDOTHELIUM	60	0.313243	1.44156	0.032	0.268866	1
NATSUME_RESPONSE_TO_INTERFERON_BETA_DN	49	0.330724	1.44135	0.0272109	0.268056	1
REACTOME_ELONGATION_ARREST_AND_RECOVERY	21	0.401062	1.44013	0.0599078	0.268846	1
OUELLET_CULTURED_OVARIAN_CANCER_INVASIVE_VS_LMP_UP	59	0.304436	1.43679	0	0.273327	1
PID_PTP1B_PATHWAY	48	0.327406	1.43631	0.0382166	0.272653	1
FLECHNER_PBL_KIDNEY_TRANSPLANT_OK_VS_DONOR_UP	128	0.268692	1.4358	0.0175439	0.272229	1
PID_P73PATHWAY	72	0.29261	1.43451	0.0306122	0.273077	1
PID_HIF2PATHWAY	30	0.367937	1.43112	0.0456853	0.277402	1
DANG_MYC_TARGETS_DN	22	0.407052	1.42783	0.0639269	0.281345	1
FERRANDO_T_ALL_WITH_MLL_ENL_FUSION_UP	66	0.298216	1.42649	0	0.282453	1
GENTILE_UV_RESPONSE_CLUSTER_D9	22	0.400316	1.42584	0.0752212	0.282326	1
TONG_INTERACT_WITH_PTTG1	50	0.313621	1.42482	0.0131579	0.282793	1
DAZARD_RESPONSE_TO_UV_NHEK_UP	187	0.253967	1.42296	0	0.284878	1
DORN_ADENOVIRUS_INFECTION_12HR_UP	27	0.379151	1.42251	0.0765957	0.284329	1
GAVIN_IL2_RESPONSIVE_FOXP3_TARGETS_UP	17	0.423261	1.42175	0.08	0.284225	1
LEE_AGING_CEREBELLUM_DN	71	0.294708	1.42014	0.0531915	0.285316	1
BIOCARTA_ACH_PATHWAY	15	0.45658	1.41864	0.0798479	0.28669	1
BERENJENO_TRANSFORMED_BY_RHOA_REVERSIBLY_DN	22	0.394424	1.41592	0.0364583	0.290099	1
ALCALA_APOPTOSIS	76	0.296616	1.41428	0.0186916	0.291498	1
REACTOME_INFLUENZA_LIFE_CYCLE	106	0.268793	1.4115	0	0.29533	1
REACTOME_RESPIRATORY_ELECTRON_TRANSPORT	48	0.313289	1.41143	0.0192308	0.294207	1
PID_BCR_5PATHWAY	55	0.319026	1.41069	0.0465116	0.294251	1
SCHRAMM_INHBA_TARGETS_DN	22	0.400056	1.41021	0.0708333	0.293656	1
PID_AVB3_OPN_PATHWAY	29	0.369039	1.41002	0.0469484	0.292803	1
PID_P53_REGULATION_PATHWAY	52	0.312194	1.40933	0.0147059	0.292503	1
HE_PTEN_TARGETS_UP	15	0.432433	1.40875	0.0804196	0.292305	1
CREIGHTON_AKT1_SIGNALING_VIA_MTOR_DN	18	0.420864	1.40696	0.0722892	0.294102	1
PID_RXR_VDR_PATHWAY	24	0.382725	1.40576	0.056701	0.29485	1
BURTON_ADIPOGENESIS_PEAK_AT_2HR	41	0.334191	1.40463	0.056338	0.295358	1
STEARMAN_TUMOR_FIELD_EFFECT_UP	28	0.363371	1.40321	0.0841584	0.296601	1
RUAN_RESPONSE_TO_TNF_DN	68	0.292071	1.40197	0.0280374	0.297612	1
SU_PLACENTA	21	0.393492	1.40154	0.0726496	0.297135	1
LI_WILMS_TUMOR_ANAPLASTIC_UP	19	0.408667	1.39989	0.0933852	0.298598	1
NAGASHIMA_NRG1_SIGNALING_UP	150	0.25962	1.39979	0	0.297644	1
KEGG_AUTOIMMUNE_THYROID_DISEASE	45	0.322232	1.39903	0.0322581	0.297635	1
KEGG_ALZHEIMERS_DISEASE	124	0.259002	1.39655	0	0.300728	1
PID_ALPHA_SYNUCLEIN_PATHWAY	29	0.36393	1.3963	0.0698925	0.299986	1
REACTOME_REGULATION_OF_APOPTOSIS	49	0.313321	1.39477	0.0457516	0.301563	1
ZHONG_SECRETOME_OF_LUNG_CANCER_AND_FIBROBLAST	111	0.269814	1.39173	0.0178571	0.305911	1
BERTUCCI_INVASIVE_CARCINOMA_DUCTAL_VS_LOBULAR_UP	20	0.410459	1.38935	0.0740741	0.309008	1
HU_GENOTOXIC_DAMAGE_4HR	34	0.340965	1.38747	0.0547264	0.311387	1
REACTOME_GAP_JUNCTION_TRAFFICKING	21	0.396447	1.38718	0.105263	0.310694	1
PID_AURORA_B_PATHWAY	36	0.344323	1.38551	0.0677083	0.312297	1
REACTOME_PLATELET_ACTIVATION_SIGNALING_AND_AGGREGATION	169	0.245224	1.38471	0	0.312344	1
KAMIKUBO_MYELOID_CEBPA_NETWORK	19	0.391515	1.38229	0.105263	0.315635	1
BREUHAHN_GROWTH_FACTOR_SIGNALING_IN_LIVER_CANCER	19	0.409852	1.3803	0.0894942	0.317854	1
SCHAEFFER_PROSTATE_DEVELOPMENT_AND_CANCER_BOX4_DN	29	0.348479	1.37672	0.076555	0.3231	1
IIZUKA_LIVER_CANCER_PROGRESSION_L0_L1_DN	18	0.418496	1.37664	0.102362	0.322109	1
KYNG_ENVIRONMENTAL_STRESS_RESPONSE_NOT_BY_UV_IN_OLD	23	0.393367	1.37522	0.109091	0.323445	1
PARK_APL_PATHOGENESIS_DN	38	0.325771	1.37339	0.0662651	0.325624	1
REACTOME_P53_INDEPENDENT_G1_S_DNA_DAMAGE_CHECKPOINT	43	0.323762	1.3713	0.0566038	0.328269	1
KIM_GLIS2_TARGETS_UP	76	0.281144	1.37105	0.0217391	0.327389	1
DORN_ADENOVIRUS_INFECTION_32HR_DN	38	0.338725	1.37093	0.054878	0.326414	1
GEORGANTAS_HSC_MARKERS	53	0.303129	1.36789	0.0241935	0.330831	1
ZHOU_CELL_CYCLE_GENES_IN_IR_RESPONSE_6HR	76	0.279755	1.36717	0.0108696	0.331157	1
JAEGER_METASTASIS_UP	35	0.331633	1.36684	0.0409357	0.330465	1
REACTOME_INTERFERON_SIGNALING	139	0.251103	1.36676	0.0277778	0.329369	1
COLLIS_PRKDC_SUBSTRATES	19	0.394332	1.36578	0.0827068	0.330191	1
REACTOME_PI3K_AKT_ACTIVATION	31	0.342704	1.36401	0.0880829	0.332241	1
LE_EGR2_TARGETS_UP	101	0.267118	1.36375	0.0163934	0.331572	1
REACTOME_PIP3_ACTIVATES_AKT_SIGNALING	23	0.366985	1.36368	0.112108	0.330451	1
SESTO_RESPONSE_TO_UV_C1	64	0.288472	1.36255	0.0476191	0.331494	1
MARKEY_RB1_ACUTE_LOF_UP	180	0.244607	1.36232	0	0.330799	1
PID_IL2_PI3K_PATHWAY	32	0.33795	1.36185	0.0813954	0.330454	1
PID_EPHA_FWDPATHWAY	32	0.343119	1.36167	0.0656566	0.329616	1
PID_REG_GR_PATHWAY	74	0.273477	1.36006	0.0294118	0.33162	1
OLSSON_E2F3_TARGETS_DN	40	0.325016	1.35907	0.0628931	0.332164	1
DORN_ADENOVIRUS_INFECTION_24HR_DN	42	0.322981	1.35835	0.0643275	0.332144	1
BEGUM_TARGETS_OF_PAX3_FOXO1_FUSION_DN	39	0.318877	1.35832	0.0365854	0.331055	1
KEGG_HEMATOPOIETIC_CELL_LINEAGE	71	0.287168	1.35799	0.0246914	0.330745	1
SESTO_RESPONSE_TO_UV_C0	95	0.273913	1.35797	0	0.329614	1
ZHAN_VARIABLE_EARLY_DIFFERENTIATION_GENES_DN	24	0.375818	1.35759	0.0782609	0.329237	1
BIOCARTA_CTLA4_PATHWAY	19	0.390902	1.35697	0.105058	0.329286	1
BIOCARTA_TFF_PATHWAY	21	0.390788	1.35607	0.108374	0.329926	1
KEGG_CYTOSOLIC_DNA_SENSING_PATHWAY	45	0.306457	1.35519	0.0722892	0.330415	1
KORKOLA_SEMINOMA_UP	37	0.328796	1.355	0.048913	0.329636	1
KYNG_DNA_DAMAGE_DN	170	0.24287	1.35378	0	0.330992	1
REACTOME_TGF_BETA_RECEPTOR_SIGNALING_ACTIVATES_SMADS	20	0.395869	1.35351	0.0807175	0.330369	1
TORCHIA_TARGETS_OF_EWSR1_FLI1_FUSION_TOP20_UP	16	0.417091	1.3534	0.0957854	0.329528	1
DANG_REGULATED_BY_MYC_DN	216	0.234112	1.35315	0	0.328884	1
HADDAD_T_LYMPHOCYTE_AND_NK_PROGENITOR_DN	52	0.303017	1.35259	0.0151515	0.328859	1
REACTOME_ADAPTIVE_IMMUNE_SYSTEM	432	0.204066	1.35208	0	0.32874	1
REACTOME_CELL_DEATH_SIGNALLING_VIA_NRAGE_NRIF_AND_NADE	44	0.305119	1.35195	0.0394737	0.32789	1
REACTOME_ACTIVATION_OF_NF_KAPPAB_IN_B_CELLS	54	0.308336	1.35187	0.0588235	0.326935	1
KEGG_PANCREATIC_CANCER	63	0.289506	1.35164	0.0454545	0.326275	1
SPIELMAN_LYMPHOBLAST_EUROPEAN_VS_ASIAN_UP	373	0.226165	1.34998	0	0.328378	1
SCHLOSSER_SERUM_RESPONSE_AUGMENTED_BY_MYC	78	0.283216	1.34931	0.032967	0.328605	1
REACTOME_ANTIGEN_PROCESSING_CROSS_PRESENTATION	63	0.297022	1.34835	0.0535714	0.329254	1
LEE_CALORIE_RESTRICTION_NEOCORTEX_UP	74	0.290309	1.34721	0.0377359	0.330428	1
REACTOME_BILE_ACID_AND_BILE_SALT_METABOLISM	20	0.37902	1.34558	0.117188	0.332512	1
REACTOME_NUCLEAR_RECEPTOR_TRANSCRIPTION_PATHWAY	42	0.311269	1.34518	0.0421687	0.332166	1
FRIDMAN_SENESCENCE_UP	70	0.288513	1.34353	0.0277778	0.334358	1
TARTE_PLASMA_CELL_VS_B_LYMPHOCYTE_DN	31	0.337648	1.34318	0.0824742	0.33409	1
TRACEY_RESISTANCE_TO_IFNA2_DN	27	0.350646	1.34232	0.113924	0.334615	1
SCHURINGA_STAT5A_TARGETS_UP	17	0.415573	1.34097	0.103306	0.336046	1
REACTOME_TCA_CYCLE_AND_RESPIRATORY_ELECTRON_TRANSPORT	92	0.2631	1.34028	0.0144928	0.336241	1
KIM_WT1_TARGETS_UP	188	0.243116	1.34004	0	0.335633	1
MORI_IMMATURE_B_LYMPHOCYTE_DN	84	0.271913	1.33967	0.0125	0.335287	1
BOYAULT_LIVER_CANCER_SUBCLASS_G2	23	0.370035	1.33959	0.116505	0.334387	1
SCHLOSSER_MYC_AND_SERUM_RESPONSE_SYNERGY	21	0.370891	1.33912	0.0950226	0.334325	1
ZHAN_MULTIPLE_MYELOMA_CD2_DN	42	0.3114	1.33817	0.0920245	0.335029	1
MUELLER_PLURINET	263	0.227159	1.33811	0	0.334057	1
KEGG_SPLICEOSOME	105	0.264619	1.33784	0.0153846	0.333496	1
SAKAI_CHRONIC_HEPATITIS_VS_LIVER_CANCER_UP	78	0.279073	1.33756	0	0.332945	1
BOYLAN_MULTIPLE_MYELOMA_D_UP	72	0.281328	1.33754	0.03125	0.331934	1
CAFFAREL_RESPONSE_TO_THC_24HR_5_UP	28	0.34183	1.33722	0.0816327	0.331603	1
XU_GH1_EXOGENOUS_TARGETS_DN	93	0.271913	1.33721	0.0428571	0.330588	1
BURTON_ADIPOGENESIS_PEAK_AT_16HR	34	0.331408	1.33668	0.0978261	0.330665	1
CROMER_METASTASIS_DN	68	0.283108	1.33484	0.03125	0.332933	1
AMIT_SERUM_RESPONSE_40_MCF10A	27	0.352161	1.33152	0.100529	0.337969	1
CEBALLOS_TARGETS_OF_TP53_AND_MYC_UP	17	0.3901	1.33059	0.123552	0.338634	1
KEGG_PRIMARY_IMMUNODEFICIENCY	28	0.346346	1.33048	0.0994764	0.337882	1
YAO_TEMPORAL_RESPONSE_TO_PROGESTERONE_CLUSTER_10	59	0.294346	1.32889	0.0555556	0.339725	1
KEGG_ONE_CARBON_POOL_BY_FOLATE	16	0.404311	1.32765	0.110619	0.341045	1
PID_HIF1A_PATHWAY	16	0.409497	1.32741	0.118367	0.340384	1
REACTOME_GLYCOLYSIS	21	0.371969	1.32686	0.119658	0.340442	1
REACTOME_METABOLISM_OF_MRNA	169	0.240715	1.32664	0	0.339896	1
ST_PHOSPHOINOSITIDE_3_KINASE_PATHWAY	31	0.334574	1.32659	0.0837696	0.338997	1
NUTT_GBM_VS_AO_GLIOMA_UP	36	0.320268	1.32641	0.0939226	0.338334	1
REACTOME_GPVI_MEDIATED_ACTIVATION_CASCADE	27	0.354928	1.32597	0.0967742	0.338219	1
BROWNE_HCMV_INFECTION_10HR_UP	83	0.27358	1.32562	0.0306122	0.337896	1
SEMENZA_HIF1_TARGETS	33	0.338232	1.32527	0.0837989	0.337542	1
GROSS_HYPOXIA_VIA_HIF1A_UP	69	0.27704	1.32495	0.045045	0.337167	1
ELVIDGE_HIF1A_TARGETS_DN	79	0.26678	1.32446	0.0377359	0.337021	1
WONG_EMBRYONIC_STEM_CELL_CORE	282	0.229381	1.32442	0	0.33617	1
REACTOME_DOWNREGULATION_OF_TGF_BETA_RECEPTOR_SIGNALING	18	0.39051	1.3239	0.122363	0.336185	1
BLUM_RESPONSE_TO_SALIRASIB_UP	206	0.235014	1.32315	0	0.336655	1
GALINDO_IMMUNE_RESPONSE_TO_ENTEROTOXIN	75	0.276888	1.31973	0.0666667	0.342223	1
REACTOME_HIV_INFECTION	164	0.237557	1.31967	0	0.341357	1
YAO_TEMPORAL_RESPONSE_TO_PROGESTERONE_CLUSTER_11	92	0.26183	1.31883	0.0117647	0.342001	1
KEGG_PARKINSONS_DISEASE	90	0.272529	1.31845	0	0.341694	1
BIOCARTA_TOLL_PATHWAY	31	0.315947	1.31797	0.0752688	0.341603	1
CONCANNON_APOPTOSIS_BY_EPOXOMICIN_UP	196	0.229841	1.31784	0	0.340808	1
JIANG_AGING_CEREBRAL_CORTEX_DN	45	0.305736	1.31659	0.0740741	0.342382	1
ZUCCHI_METASTASIS_UP	37	0.321751	1.3162	0.0797872	0.342158	1
PID_INTEGRIN2_PATHWAY	21	0.356699	1.31583	0.0941176	0.341817	1
PETRETTO_HEART_MASS_QTL_CIS_DN	22	0.374145	1.31576	0.124424	0.341109	1
REACTOME_MRNA_SPLICING	83	0.277717	1.31565	0.0555556	0.340311	1
MARCHINI_TRABECTEDIN_RESISTANCE_UP	16	0.389267	1.31545	0.126437	0.33977	1
BIOCARTA_COMP_PATHWAY	17	0.402758	1.31512	0.124161	0.339416	1
MELLMAN_TUT1_TARGETS_DN	44	0.301717	1.31405	0.0583942	0.3404	1
PID_EPHRINB_REV_PATHWAY	29	0.334717	1.31389	0.079602	0.339754	1
REACTOME_FORMATION_OF_TUBULIN_FOLDING_INTERMEDIATES_BY_CCT_TRIC	19	0.38289	1.31351	0.113537	0.339496	1
REACTOME_INTRINSIC_PATHWAY_FOR_APOPTOSIS	25	0.35166	1.31346	0.115044	0.338661	1
REACTOME_SYNTHESIS_OF_BILE_ACIDS_AND_BILE_SALTS	15	0.406912	1.31165	0.125899	0.341059	1
WHITEFORD_PEDIATRIC_CANCER_MARKERS	99	0.256928	1.31039	0.0142857	0.342527	1
CAVARD_LIVER_CANCER_MALIGNANT_VS_BENIGN	28	0.345046	1.31032	0.121076	0.341746	1
WANG_TARGETS_OF_MLL_CBP_FUSION_DN	39	0.313031	1.31009	0.10303	0.341167	1
HAMAI_APOPTOSIS_VIA_TRAIL_DN	120	0.255515	1.30997	0.0425532	0.340472	1
ASTIER_INTEGRIN_SIGNALING	49	0.300358	1.30985	0.0890411	0.339847	1
PID_IFNG_PATHWAY	39	0.300531	1.30923	0.0689655	0.340048	1
WANG_METHYLATED_IN_BREAST_CANCER	33	0.326559	1.3077	0.0740741	0.342098	1
HONMA_DOCETAXEL_RESISTANCE	30	0.336893	1.30703	0.134146	0.342368	1
MARSHALL_VIRAL_INFECTION_RESPONSE_DN	25	0.342601	1.30689	0.126168	0.341787	1
YAO_TEMPORAL_RESPONSE_TO_PROGESTERONE_CLUSTER_14	113	0.247517	1.30431	0.046875	0.345862	1
MORI_PRE_BI_LYMPHOCYTE_UP	68	0.27776	1.30389	0.0373832	0.345747	1
BIOCARTA_IL1R_PATHWAY	30	0.326543	1.30292	0.0891089	0.346659	1
LEONARD_HYPOXIA	42	0.318532	1.3022	0.0958084	0.347218	1
ICHIBA_GRAFT_VERSUS_HOST_DISEASE_35D_UP	109	0.257553	1.30185	0.0535714	0.347046	1
MCCLUNG_CREB1_TARGETS_UP	84	0.25765	1.30135	0.0493827	0.34709	1
QI_HYPOXIA_TARGETS_OF_HIF1A_AND_FOXA2	28	0.333791	1.30109	0.0931373	0.346633	1
AMIT_EGF_RESPONSE_480_HELA	131	0.237769	1.29975	0.0588235	0.348367	1
BILBAN_B_CLL_LPL_DN	30	0.332377	1.29963	0.0921659	0.347662	1
PID_ERA_GENOMIC_PATHWAY	58	0.278888	1.29846	0.0656934	0.349015	1
BIOCARTA_BAD_PATHWAY	24	0.360663	1.29762	0.122449	0.349626	1
BIOCARTA_RHO_PATHWAY	27	0.329875	1.29723	0.108911	0.349398	1
GUO_HEX_TARGETS_UP	67	0.278272	1.29662	0.0666667	0.349704	1
SAKAI_TUMOR_INFILTRATING_MONOCYTES_DN	74	0.281372	1.29609	0.0519481	0.35006	1
DELACROIX_RARG_BOUND_MEF	288	0.226359	1.29553	0	0.350075	1
CHEN_LVAD_SUPPORT_OF_FAILING_HEART_DN	36	0.315379	1.29486	0.125749	0.350517	1
SIMBULAN_PARP1_TARGETS_DN	15	0.407647	1.29479	0.142308	0.349798	1
WANG_LSD1_TARGETS_UP	19	0.375629	1.2945	0.149123	0.34949	1
XU_CREBBP_TARGETS_UP	21	0.36903	1.2932	0.116592	0.351218	1
CAFFAREL_RESPONSE_TO_THC_DN	26	0.344152	1.29241	0.127962	0.35187	1
MEDINA_SMARCA4_TARGETS	33	0.318219	1.29227	0.0876289	0.351257	1
OXFORD_RALA_OR_RALB_TARGETS_UP	41	0.309619	1.29219	0.0733333	0.350453	1
AIYAR_COBRA1_TARGETS_DN	25	0.340271	1.29209	0.127359	0.349719	1
FLOTHO_PEDIATRIC_ALL_THERAPY_RESPONSE_UP	41	0.301644	1.29196	0.0909091	0.349137	1
KYNG_WERNER_SYNDROM_AND_NORMAL_AGING_UP	82	0.259896	1.2919	0.0217391	0.348338	1
BANDRES_RESPONSE_TO_CARMUSTIN_MGMT_48HR_DN	125	0.249024	1.29135	0.025641	0.348286	1
PENG_LEUCINE_DEPRIVATION_DN	155	0.226703	1.29126	0	0.347608	1
AMIT_EGF_RESPONSE_60_HELA	40	0.312479	1.29098	0.0982659	0.347245	1
ZHU_CMV_8_HR_UP	44	0.300315	1.29045	0.0719425	0.347413	1
REACTOME_INTERFERON_ALPHA_BETA_SIGNALING	57	0.283311	1.28922	0.075	0.348788	1
BOYAULT_LIVER_CANCER_SUBCLASS_G3_UP	170	0.224731	1.28734	0	0.351745	1
PID_ECADHERIN_STABILIZATION_PATHWAY	37	0.310591	1.28733	0.10303	0.350891	1
REACTOME_HOST_INTERACTIONS_OF_HIV_FACTORS	107	0.248047	1.28708	0.0322581	0.35051	1
SHIN_B_CELL_LYMPHOMA_CLUSTER_7	24	0.34988	1.28418	0.133005	0.355392	1
BOYLAN_MULTIPLE_MYELOMA_C_CLUSTER_UP	31	0.338143	1.28322	0.118227	0.356238	1
REACTOME_PEROXISOMAL_LIPID_METABOLISM	18	0.372263	1.28312	0.117391	0.355533	1
ZHONG_RESPONSE_TO_AZACITIDINE_AND_TSA_UP	141	0.252396	1.28304	0	0.354823	1
JOHANSSON_BRAIN_CANCER_EARLY_VS_LATE_DN	42	0.294263	1.28278	0.105634	0.354448	1
TAKAO_RESPONSE_TO_UVB_RADIATION_UP	67	0.27374	1.28198	0.0495868	0.355233	1
OUYANG_PROSTATE_CANCER_PROGRESSION_DN	17	0.390938	1.2818	0.118705	0.354706	1
REACTOME_REGULATION_OF_ORNITHINE_DECARBOXYLASE_ODC	43	0.300442	1.27854	0.0992908	0.360331	1
REACTOME_GLUCONEOGENESIS	26	0.338561	1.27832	0.135371	0.35987	1
CHEN_PDGF_TARGETS	15	0.423663	1.27806	0.159664	0.359573	1
PID_IL2_1PATHWAY	51	0.290291	1.27643	0.0756303	0.36168	1
LEE_CALORIE_RESTRICTION_NEOCORTEX_DN	77	0.269692	1.27529	0.0102041	0.363057	1
MCCLUNG_DELTA_FOSB_TARGETS_8WK	40	0.308766	1.27519	0.142857	0.362423	1
REACTOME_RNA_POL_II_TRANSCRIPTION	80	0.257115	1.27505	0.0458716	0.361855	1
YAGI_AML_RELAPSE_PROGNOSIS	28	0.333702	1.27433	0.127451	0.362397	1
PARK_TRETINOIN_RESPONSE_AND_RARA_PLZF_FUSION	20	0.358089	1.27432	0.175	0.361551	1
LI_AMPLIFIED_IN_LUNG_CANCER	139	0.234988	1.2743	0	0.360729	1
AMIT_EGF_RESPONSE_120_HELA	53	0.275007	1.27418	0.109589	0.36012	1
WANG_RECURRENT_LIVER_CANCER_DN	15	0.404134	1.27394	0.148855	0.359653	1
REACTOME_HOMOLOGOUS_RECOMBINATION_REPAIR_OF_REPLICATION_INDEPENDENT_DOUBLE_STRAND_BREAKS	15	0.408423	1.27362	0.157143	0.359347	1
PID_AP1_PATHWAY	60	0.272752	1.2735	0.0840336	0.358754	1
REACTOME_FORMATION_OF_RNA_POL_II_ELONGATION_COMPLEX_	30	0.316057	1.27332	0.157068	0.358351	1
SCIAN_INVERSED_TARGETS_OF_TP53_AND_TP73_DN	27	0.334742	1.27212	0.121622	0.35972	1
CHENG_RESPONSE_TO_NICKEL_ACETATE	35	0.321763	1.27177	0.134831	0.359642	1
PEPPER_CHRONIC_LYMPHOCYTIC_LEUKEMIA_DN	18	0.364967	1.2706	0.149813	0.361068	1
BENPORATH_PROLIFERATION	129	0.239787	1.27033	0.0263158	0.360814	1
BIOCARTA_HDAC_PATHWAY	24	0.343984	1.26973	0.12037	0.361082	1
YAO_HOXA10_TARGETS_VIA_PROGESTERONE_UP	59	0.28009	1.2696	0.111111	0.360494	1
BIOCARTA_RELA_PATHWAY	15	0.405463	1.2687	0.189922	0.3616	1
FERNANDEZ_BOUND_BY_MYC	147	0.236073	1.26844	0.0454545	0.361284	1
COLIN_PILOCYTIC_ASTROCYTOMA_VS_GLIOBLASTOMA_UP	34	0.312074	1.26828	0.133333	0.360763	1
MATTIOLI_MGUS_VS_PCL	75	0.262197	1.26675	0.045977	0.362871	1
PID_SYNDECAN_2_PATHWAY	28	0.335979	1.26647	0.13587	0.362679	1
AMUNDSON_DNA_DAMAGE_RESPONSE_TP53	15	0.392943	1.26585	0.155797	0.36296	1
REACTOME_GROWTH_HORMONE_RECEPTOR_SIGNALING	23	0.345139	1.26552	0.135135	0.362783	1
REACTOME_G1_PHASE	30	0.322414	1.26524	0.09	0.362473	1
WANG_ESOPHAGUS_CANCER_VS_NORMAL_UP	104	0.240597	1.26523	0.0545455	0.36168	1
BENPORATH_MYC_TARGETS_WITH_EBOX	177	0.231848	1.2649	0	0.361594	1
REACTOME_POST_NMDA_RECEPTOR_ACTIVATION_EVENTS	27	0.324439	1.26464	0.118557	0.361312	1
REACTOME_TRANSCRIPTION	147	0.233864	1.26462	0.0243902	0.360549	1
PID_NFKAPPAB_ATYPICAL_PATHWAY	16	0.393492	1.26323	0.13806	0.362524	1
REACTOME_MHC_CLASS_II_ANTIGEN_PRESENTATION	79	0.265418	1.26258	0.0315789	0.363056	1
SHEDDEN_LUNG_CANCER_GOOD_SURVIVAL_A5	29	0.328876	1.26119	0.140541	0.36501	1
PARK_HSC_MARKERS	39	0.294059	1.25927	0.104575	0.367772	1
KLEIN_PRIMARY_EFFUSION_LYMPHOMA_DN	48	0.293747	1.25864	0.125	0.36817	1
BURTON_ADIPOGENESIS_1	31	0.325487	1.25864	0.177885	0.367357	1
KEGG_VIRAL_MYOCARDITIS	62	0.270194	1.2579	0.106195	0.368186	1
REACTOME_CHOLESTEROL_BIOSYNTHESIS	19	0.35593	1.25788	0.142857	0.3674	1
VERRECCHIA_RESPONSE_TO_TGFB1_C2	19	0.365956	1.25669	0.159664	0.368921	1
BASSO_B_LYMPHOCYTE_NETWORK	120	0.236895	1.25561	0.0434783	0.370173	1
BASSO_CD40_SIGNALING_DN	59	0.266357	1.25497	0.0948276	0.370494	1
RIZKI_TUMOR_INVASIVENESS_2D_DN	51	0.273031	1.25404	0.115385	0.371485	1
PID_PDGFRB_PATHWAY	116	0.240676	1.25332	0.0350877	0.372074	1
LENAOUR_DENDRITIC_CELL_MATURATION_DN	104	0.239829	1.25118	0.057971	0.375265	1
YAO_TEMPORAL_RESPONSE_TO_PROGESTERONE_CLUSTER_16	62	0.267729	1.25093	0.1	0.37504	1
REACTOME_SIGNALLING_BY_NGF	176	0.228841	1.25018	0.0285714	0.375764	1
DEBIASI_APOPTOSIS_BY_REOVIRUS_INFECTION_UP	280	0.204534	1.24917	0	0.37712	1
FRASOR_RESPONSE_TO_SERM_OR_FULVESTRANT_UP	18	0.37183	1.24865	0.161017	0.377366	1
REACTOME_COMPLEMENT_CASCADE	26	0.327229	1.24805	0.162162	0.377755	1
BIOCARTA_GCR_PATHWAY	16	0.389327	1.24798	0.173554	0.377063	1
MOREIRA_RESPONSE_TO_TSA_UP	21	0.358869	1.2463	0.182979	0.379801	1
PID_INTEGRIN3_PATHWAY	35	0.303246	1.24608	0.125	0.379409	1
NOJIMA_SFRP2_TARGETS_UP	25	0.343127	1.24589	0.136792	0.378962	1
REACTOME_SIGNALING_BY_WNT	56	0.27743	1.24507	0.0895522	0.379837	1
TONKS_TARGETS_OF_RUNX1_RUNX1T1_FUSION_MONOCYTE_DN	43	0.300849	1.24478	0.12963	0.379616	1
TERAO_AOX4_TARGETS_SKIN_UP	29	0.32093	1.24469	0.146739	0.378947	1
BIOCARTA_RACCYCD_PATHWAY	24	0.348911	1.24457	0.146226	0.37838	1
TSAI_RESPONSE_TO_RADIATION_THERAPY	31	0.318209	1.24431	0.153846	0.378208	1
BRUINS_UVC_RESPONSE_MIDDLE	76	0.260048	1.24409	0.0722892	0.377879	1
BROWNE_HCMV_INFECTION_1HR_UP	49	0.281305	1.24225	0.129252	0.380853	1
KEGG_P53_SIGNALING_PATHWAY	60	0.269204	1.24166	0.108333	0.381255	1
ZHAN_EARLY_DIFFERENTIATION_GENES_DN	39	0.292771	1.24115	0.142045	0.381418	1
KAYO_CALORIE_RESTRICTION_MUSCLE_UP	73	0.254452	1.24097	0.0689655	0.380943	1
BIOCARTA_DC_PATHWAY	20	0.361694	1.24092	0.177489	0.380271	1
MODY_HIPPOCAMPUS_POSTNATAL	53	0.277223	1.24085	0.0921986	0.379614	1
WANG_METASTASIS_OF_BREAST_CANCER_ESR1_DN	21	0.352886	1.23875	0.17316	0.383245	1
KYNG_ENVIRONMENTAL_STRESS_RESPONSE_DN	16	0.380028	1.23831	0.172161	0.383348	1
SHAFFER_IRF4_TARGETS_IN_ACTIVATED_B_LYMPHOCYTE	70	0.265623	1.23817	0.05	0.382865	1
TONKS_TARGETS_OF_RUNX1_RUNX1T1_FUSION_SUSTAINED_IN_MONOCYTE_UP	18	0.35493	1.23698	0.156	0.384639	1
REACTOME_CLEAVAGE_OF_GROWING_TRANSCRIPT_IN_THE_TERMINATION_REGION_	36	0.307069	1.23603	0.151832	0.38578	1
CROONQUIST_STROMAL_STIMULATION_UP	49	0.280497	1.23528	0.13245	0.38656	1
KIM_ALL_DISORDERS_DURATION_CORR_DN	110	0.235593	1.23516	0.0298507	0.386025	1
BIOCARTA_ETS_PATHWAY	17	0.367186	1.2349	0.191571	0.385755	1
SIG_IL4RECEPTOR_IN_B_LYPHOCYTES	23	0.338692	1.23402	0.179724	0.386733	1
PID_TGFBR_PATHWAY	51	0.27583	1.23397	0.144	0.386008	1
SA_B_CELL_RECEPTOR_COMPLEXES	21	0.351815	1.23339	0.153527	0.386496	1
WEIGEL_OXIDATIVE_STRESS_BY_HNE_AND_TBH	51	0.270688	1.23213	0.12987	0.388243	1
BIOCARTA_DEATH_PATHWAY	30	0.309868	1.23197	0.15873	0.387749	1
ELVIDGE_HIF1A_AND_HIF2A_TARGETS_DN	90	0.241003	1.23075	0.0447761	0.389362	1
WESTON_VEGFA_TARGETS	90	0.24916	1.23061	0.0493827	0.388809	1
CHIBA_RESPONSE_TO_TSA_UP	46	0.284885	1.23048	0.141935	0.388258	1
BIOCARTA_NOS1_PATHWAY	19	0.352999	1.23038	0.146444	0.387669	1
REACTOME_THE_ROLE_OF_NEF_IN_HIV1_REPLICATION_AND_DISEASE_PATHOGENESIS	22	0.336043	1.23005	0.16092	0.387488	1
STEGER_ADIPOGENESIS_UP	16	0.38176	1.22913	0.162879	0.388432	1
PID_PS1_PATHWAY	41	0.293408	1.22799	0.113924	0.390067	1
ZHAN_V1_LATE_DIFFERENTIATION_GENES_UP	30	0.314008	1.22764	0.166667	0.389962	1
ICHIBA_GRAFT_VERSUS_HOST_DISEASE_D7_UP	90	0.242033	1.22693	0.0897436	0.390707	1
BILD_HRAS_ONCOGENIC_SIGNATURE	209	0.215738	1.22613	0.0384615	0.391625	1
OUYANG_PROSTATE_CANCER_PROGRESSION_UP	18	0.363689	1.22604	0.164062	0.391109	1
HOFFMANN_IMMATURE_TO_MATURE_B_LYMPHOCYTE_UP	36	0.297559	1.22559	0.176471	0.391309	1
JISON_SICKLE_CELL_DISEASE_DN	137	0.23236	1.22483	0.0434783	0.391832	1
ZHAN_MULTIPLE_MYELOMA_SUBGROUPS	28	0.321974	1.22382	0.172973	0.393288	1
BIOCARTA_VEGF_PATHWAY	26	0.3223	1.22254	0.185185	0.395174	1
ZHAN_MULTIPLE_MYELOMA_DN	34	0.306891	1.22238	0.153005	0.394794	1
WANG_CISPLATIN_RESPONSE_AND_XPC_UP	165	0.216127	1.22084	0.04	0.39717	1
NADLER_OBESITY_UP	52	0.278501	1.22073	0.140845	0.396621	1
HUPER_BREAST_BASAL_VS_LUMINAL_DN	51	0.271441	1.2201	0.106557	0.397211	1
MCMURRAY_TP53_HRAS_COOPERATION_RESPONSE_UP	20	0.350972	1.21948	0.170124	0.397787	1
ABRAMSON_INTERACT_WITH_AIRE	41	0.284915	1.21945	0.134503	0.397071	1
KEGG_UBIQUITIN_MEDIATED_PROTEOLYSIS	114	0.236883	1.21938	0.111111	0.396455	1
BIOCARTA_NFAT_PATHWAY	47	0.278878	1.21801	0.148387	0.398465	1
JIANG_HYPOXIA_VIA_VHL	29	0.307854	1.21763	0.186275	0.398448	1
KEGG_ADHERENS_JUNCTION	68	0.266449	1.21715	0.075	0.398514	1
ZWANG_CLASS_2_TRANSIENTLY_INDUCED_BY_EGF	39	0.29594	1.21693	0.143713	0.398245	1
PID_BETA_CATENIN_NUC_PATHWAY	67	0.258464	1.21621	0.125	0.398929	1
BIOCARTA_NKCELLS_PATHWAY	16	0.371834	1.21605	0.204633	0.39849	1
PID_IL4_2PATHWAY	53	0.266711	1.21299	0.104167	0.40392	1
MORI_MATURE_B_LYMPHOCYTE_UP	77	0.249139	1.21257	0.197917	0.404138	1
LIEN_BREAST_CARCINOMA_METAPLASTIC_VS_DUCTAL_DN	83	0.24628	1.21145	0.0987654	0.405705	1
MOOTHA_VOXPHOS	63	0.257974	1.21121	0.142857	0.405393	1
REACTOME_PD1_SIGNALING	16	0.373789	1.20849	0.21645	0.410306	1
SENGUPTA_EBNA1_ANTICORRELATED	110	0.236957	1.20819	0.0714286	0.410199	1
LEE_TARGETS_OF_PTCH1_AND_SUFU_UP	45	0.286786	1.2081	0.12426	0.409601	1
TENEDINI_MEGAKARYOCYTE_MARKERS	56	0.265344	1.20695	0.137097	0.411385	1
WANG_ADIPOGENIC_GENES_REPRESSED_BY_SIRT1	20	0.357169	1.20675	0.231707	0.411066	1
KEGG_GRAFT_VERSUS_HOST_DISEASE	32	0.306746	1.20664	0.123223	0.410486	1
ABE_VEGFA_TARGETS	17	0.368549	1.20657	0.194757	0.409857	1
KEGG_BLADDER_CANCER	36	0.290803	1.20642	0.169697	0.409476	1
PODAR_RESPONSE_TO_ADAPHOSTIN_DN	16	0.365319	1.20512	0.192029	0.411578	1
KAYO_CALORIE_RESTRICTION_MUSCLE_DN	71	0.249445	1.20501	0.115385	0.411036	1
NAKAMURA_METASTASIS_MODEL_UP	38	0.290946	1.2048	0.178161	0.410705	1
VALK_AML_CLUSTER_15	24	0.322611	1.2029	0.169082	0.414179	1
BAKKER_FOXO3_TARGETS_UP	50	0.262234	1.20192	0.181818	0.415655	1
BOGNI_TREATMENT_RELATED_MYELOID_LEUKEMIA_UP	18	0.350648	1.20191	0.187755	0.414901	1
GU_PDEF_TARGETS_UP	66	0.250885	1.2017	0.0818182	0.414595	1
REACTOME_CELL_CYCLE	337	0.196631	1.20165	0	0.413974	1
COLLER_MYC_TARGETS_UP	22	0.334899	1.20118	0.185654	0.414131	1
MORI_LARGE_PRE_BII_LYMPHOCYTE_DN	53	0.26697	1.19932	0.121212	0.417476	1
KIM_LRRC3B_TARGETS	30	0.304962	1.19853	0.197861	0.418408	1
CHOW_RASSF1_TARGETS_DN	25	0.322257	1.19774	0.195455	0.419447	1
VANDESLUIS_COMMD1_TARGETS_GROUP_3_UP	64	0.262195	1.19731	0.116071	0.419654	1
ST_B_CELL_ANTIGEN_RECEPTOR	34	0.301498	1.19627	0.187845	0.421194	1
MCDOWELL_ACUTE_LUNG_INJURY_UP	37	0.285986	1.1962	0.182353	0.420624	1
DACOSTA_UV_RESPONSE_VIA_ERCC3_XPCS_UP	24	0.322922	1.1962	0.198276	0.419856	1
FAELT_B_CLL_WITH_VH3_21_UP	27	0.315029	1.19578	0.206751	0.420103	1
REACTOME_RNA_POL_II_PRE_TRANSCRIPTION_EVENTS	44	0.274103	1.19506	0.173913	0.420849	1
REACTOME_CELL_CYCLE_MITOTIC	275	0.195067	1.19448	0.2	0.421317	1
REACTOME_CYTOKINE_SIGNALING_IN_IMMUNE_SYSTEM	236	0.20683	1.19314	0	0.423613	1
REACTOME_APC_C_CDC20_MEDIATED_DEGRADATION_OF_CYCLIN_B	18	0.357572	1.19306	0.21875	0.423026	1
PID_TOLL_ENDOGENOUS_PATHWAY	21	0.324329	1.19274	0.217391	0.422905	1
BILANGES_RAPAMYCIN_SENSITIVE_VIA_TSC1_AND_TSC2	51	0.268057	1.19272	0.165414	0.422166	1
KEGG_TOLL_LIKE_RECEPTOR_SIGNALING_PATHWAY	86	0.2392	1.19235	0.107143	0.422233	1
PID_LIS1_PATHWAY	26	0.316114	1.19218	0.144231	0.421827	1
JAZAERI_BREAST_CANCER_BRCA1_VS_BRCA2_UP	45	0.273634	1.19086	0.164384	0.423917	1
UZONYI_RESPONSE_TO_LEUKOTRIENE_AND_THROMBIN	34	0.30334	1.1907	0.21134	0.423538	1
CHAUHAN_RESPONSE_TO_METHOXYESTRADIOL_DN	84	0.243636	1.18935	0.135417	0.425692	1
KEGG_CYSTEINE_AND_METHIONINE_METABOLISM	31	0.301687	1.1883	0.167539	0.427454	1
JIANG_AGING_CEREBRAL_CORTEX_UP	31	0.297848	1.18765	0.187817	0.428233	1
BURTON_ADIPOGENESIS_PEAK_AT_24HR	35	0.288057	1.18706	0.163043	0.428808	1
PID_FCER1_PATHWAY	54	0.265073	1.18686	0.162963	0.428481	1
BIOCARTA_PML_PATHWAY	16	0.357134	1.18638	0.221402	0.4288	1
REACTOME_CLASS_I_MHC_MEDIATED_ANTIGEN_PROCESSING_PRESENTATION	207	0.207907	1.18576	0.0769231	0.429403	1
MARSON_FOXP3_CORE_DIRECT_TARGETS	16	0.363992	1.18537	0.239216	0.429625	1
REACTOME_IL_3_5_AND_GM_CSF_SIGNALING	37	0.284815	1.18349	0.220126	0.433005	1
FLECHNER_PBL_KIDNEY_TRANSPLANT_REJECTED_VS_OK_UP	55	0.260143	1.18286	0.185841	0.433573	1
GENTLES_LEUKEMIC_STEM_CELL_DN	16	0.367301	1.18181	0.219512	0.435079	1
ZHONG_SECRETOME_OF_LUNG_CANCER_AND_MACROPHAGE	69	0.260564	1.18103	0.14433	0.43606	1
HOOI_ST7_TARGETS_UP	72	0.252725	1.18076	0.159091	0.435854	1
FULCHER_INFLAMMATORY_RESPONSE_LECTIN_VS_LPS_UP	468	0.180575	1.18065	0	0.435349	1
HOWLIN_CITED1_TARGETS_1_DN	30	0.305699	1.17999	0.211009	0.436089	1
GROSS_HIF1A_TARGETS_DN	23	0.327933	1.17913	0.228856	0.437149	1
KYNG_DNA_DAMAGE_BY_4NQO_OR_UV	55	0.264662	1.17897	0.130435	0.436713	1
PELLICCIOTTA_HDAC_IN_ANTIGEN_PRESENTATION_DN	46	0.265042	1.17887	0.173333	0.43615	1
LEE_AGING_MUSCLE_DN	40	0.278294	1.1783	0.192771	0.436687	1
XU_AKT1_TARGETS_6HR	25	0.317982	1.17754	0.214612	0.437701	1
PID_BARD1_PATHWAY	28	0.311385	1.17576	0.197861	0.440817	1
SMITH_TERT_TARGETS_DN	75	0.242139	1.17553	0.191489	0.440587	1
KAPOSI_LIVER_CANCER_MET_UP	17	0.36078	1.17546	0.237736	0.439993	1
CHESLER_BRAIN_HIGHEST_GENETIC_VARIANCE	25	0.320516	1.17469	0.233831	0.440918	1
SWEET_KRAS_ONCOGENIC_SIGNATURE	76	0.245677	1.1746	0.113402	0.440342	1
REACTOME_IL_RECEPTOR_SHC_SIGNALING	22	0.320449	1.17406	0.21659	0.440809	1
REACTOME_MEIOSIS	71	0.243837	1.17322	0.12963	0.441992	1
HAHTOLA_SEZARY_SYNDROM_UP	84	0.236115	1.17268	0.0804598	0.442475	1
PID_HNF3A_PATHWAY	39	0.282044	1.17258	0.223602	0.44197	1
SASSON_RESPONSE_TO_GONADOTROPHINS_UP	78	0.236535	1.17223	0.0978261	0.44199	1
TORCHIA_TARGETS_OF_EWSR1_FLI1_FUSION_TOP20_DN	16	0.351232	1.17186	0.255556	0.442024	1
PETRETTO_CARDIAC_HYPERTROPHY	30	0.296444	1.17029	0.216216	0.444774	1
FERRANDO_TAL1_NEIGHBORS	19	0.339314	1.16914	0.228346	0.446531	1
PUIFFE_INVASION_INHIBITED_BY_ASCITES_UP	66	0.258564	1.16746	0.173077	0.449607	1
REACTOME_ACTIVATION_OF_NMDA_RECEPTOR_UPON_GLUTAMATE_BINDING_AND_POSTSYNAPTIC_EVENTS	30	0.296075	1.16709	0.220657	0.449715	1
REACTOME_ENOS_ACTIVATION_AND_REGULATION	16	0.357	1.1653	0.233716	0.452927	1
FLECHNER_BIOPSY_KIDNEY_TRANSPLANT_OK_VS_DONOR_DN	20	0.336595	1.16384	0.262948	0.455306	1
SANA_RESPONSE_TO_IFNG_UP	68	0.242032	1.16348	0.166667	0.455323	1
KEGG_BASAL_TRANSCRIPTION_FACTORS	27	0.306987	1.16321	0.258064	0.455158	1
STAMBOLSKY_TARGETS_OF_MUTATED_TP53_DN	40	0.275717	1.16291	0.170588	0.455	1
BIOCARTA_LONGEVITY_PATHWAY	15	0.366041	1.16282	0.258303	0.454459	1
BENPORATH_ES_CORE_NINE_CORRELATED	88	0.239849	1.16272	0.142857	0.453916	1
WIERENGA_PML_INTERACTOME	39	0.275104	1.16215	0.206667	0.454532	1
BASAKI_YBX1_TARGETS_UP	248	0.195706	1.16194	0	0.454334	1
MEISSNER_BRAIN_HCP_WITH_H3_UNMETHYLATED	27	0.308557	1.16082	0.199052	0.456245	1
REACTOME_SIGNALING_BY_ERBB2	86	0.236635	1.15989	0.166667	0.45765	1
BIOCARTA_NFKB_PATHWAY	21	0.33251	1.15953	0.270408	0.45773	1
REACTOME_GLUCOSE_METABOLISM	52	0.254873	1.15944	0.218978	0.457189	1
KAAB_FAILED_HEART_ATRIUM_UP	24	0.316476	1.15929	0.248908	0.456699	1
REACTOME_PHOSPHORYLATION_OF_THE_APC_C	17	0.364946	1.1589	0.234818	0.456829	1
CHEN_ETV5_TARGETS_TESTIS	18	0.342113	1.15846	0.261603	0.457161	1
MULLIGAN_NTF3_SIGNALING_VIA_INSR_AND_IGF1R_UP	20	0.328372	1.15823	0.229508	0.456956	1
BOYAULT_LIVER_CANCER_SUBCLASS_G6_UP	57	0.252728	1.15763	0.171429	0.457601	1
MA_MYELOID_DIFFERENTIATION_DN	42	0.273032	1.15753	0.189655	0.457135	1
CHANG_IMMORTALIZED_BY_HPV31_DN	56	0.255241	1.15714	0.220183	0.457268	1
REACTOME_INNATE_IMMUNE_SYSTEM	199	0.200766	1.15672	0	0.457489	1
SIG_PIP3_SIGNALING_IN_B_LYMPHOCYTES	31	0.293979	1.15603	0.209945	0.458467	1
KANG_AR_TARGETS_DN	17	0.349648	1.15567	0.233333	0.458602	1
REACTOME_MEMBRANE_TRAFFICKING	99	0.230506	1.15562	0.180328	0.457945	1
CHEOK_RESPONSE_TO_MERCAPTOPURINE_DN	19	0.345638	1.1543	0.25641	0.460245	1
PID_CMYB_PATHWAY	77	0.238789	1.15407	0.131868	0.460103	1
KEGG_SMALL_CELL_LUNG_CANCER	75	0.234205	1.154	0.147368	0.459513	1
REACTOME_MITOTIC_M_M_G1_PHASES	149	0.213148	1.15399	0.103448	0.458803	1
TOOKER_GEMCITABINE_RESISTANCE_DN	112	0.216993	1.15358	0.140625	0.458973	1
REACTOME_NEGATIVE_REGULATORS_OF_RIG_I_MDA5_SIGNALING	26	0.30588	1.15323	0.238318	0.459057	1
DELASERNA_MYOD_TARGETS_DN	48	0.265447	1.15305	0.206452	0.458757	1
PID_PRL_SIGNALING_EVENTS_PATHWAY	21	0.312928	1.15166	0.254167	0.461228	1
PID_IL2_STAT5_PATHWAY	27	0.30733	1.15066	0.229592	0.463001	1
REACTOME_CYTOSOLIC_TRNA_AMINOACYLATION	22	0.328124	1.15028	0.247863	0.463208	1
BRUECKNER_TARGETS_OF_MIRLET7A3_DN	64	0.244274	1.1502	0.157895	0.462694	1
REACTOME_ANTIGEN_PROCESSING_UBIQUITINATION_PROTEASOME_DEGRADATION	174	0.204849	1.14994	0.137931	0.462506	1
WEIGEL_OXIDATIVE_STRESS_BY_HNE_AND_H2O2	32	0.290915	1.14954	0.218391	0.462754	1
DANG_REGULATED_BY_MYC_UP	63	0.244253	1.14866	0.194444	0.464016	1
PAPASPYRIDONOS_UNSTABLE_ATEROSCLEROTIC_PLAQUE_UP	44	0.275751	1.14819	0.191781	0.464405	1
MANN_RESPONSE_TO_AMIFOSTINE_UP	16	0.369824	1.14714	0.293893	0.46615	1
ISHIDA_E2F_TARGETS	47	0.260549	1.14668	0.259542	0.466489	1
KEGG_JAK_STAT_SIGNALING_PATHWAY	125	0.21722	1.14646	0.103448	0.466266	1
TOMLINS_PROSTATE_CANCER_UP	34	0.283575	1.14635	0.218391	0.465794	1
REACTOME_ANTIGEN_PRESENTATION_FOLDING_ASSEMBLY_AND_PEPTIDE_LOADING_OF_CLASS_I_MHC	19	0.336734	1.14531	0.222689	0.467561	1
DUNNE_TARGETS_OF_AML1_MTG8_FUSION_DN	17	0.352872	1.14411	0.287823	0.469716	1
YAO_TEMPORAL_RESPONSE_TO_PROGESTERONE_CLUSTER_17	146	0.206883	1.14403	0.0810811	0.469156	1
FERRANDO_T_ALL_WITH_MLL_ENL_FUSION_DN	77	0.235269	1.14203	0.168675	0.473189	1
GOLDRATH_ANTIGEN_RESPONSE	286	0.19545	1.14143	0	0.473829	1
WIELAND_UP_BY_HBV_INFECTION	90	0.223847	1.14117	0.189189	0.473803	1
NAKAMURA_CANCER_MICROENVIRONMENT_DN	41	0.272295	1.14105	0.235294	0.473373	1
TARTE_PLASMA_CELL_VS_PLASMABLAST_DN	271	0.180412	1.14014	0.2	0.474827	1
MORI_LARGE_PRE_BII_LYMPHOCYTE_UP	77	0.237369	1.13957	0.17	0.475398	1
THEILGAARD_NEUTROPHIL_AT_SKIN_WOUND_UP	70	0.236269	1.13944	0.166667	0.4749	1
VERRECCHIA_DELAYED_RESPONSE_TO_TGFB1	36	0.279237	1.13913	0.25	0.474901	1
JECHLINGER_EPITHELIAL_TO_MESENCHYMAL_TRANSITION_DN	55	0.249742	1.13887	0.190476	0.474856	1
MCCLUNG_COCAINE_REWARD_5D	69	0.242333	1.13854	0.194175	0.474954	1
KEGG_PATHOGENIC_ESCHERICHIA_COLI_INFECTION	51	0.264759	1.13818	0.228571	0.475088	1
BIOCARTA_CELLCYCLE_PATHWAY	20	0.330956	1.13816	0.221311	0.474403	1
PID_FRA_PATHWAY	28	0.288121	1.13653	0.222222	0.477621	1
BIOCARTA_GSK3_PATHWAY	25	0.305959	1.13652	0.274775	0.476898	1
ZHAN_MULTIPLE_MYELOMA_SPIKED	19	0.337684	1.13633	0.269231	0.476605	1
BIOCARTA_INFLAM_PATHWAY	26	0.301973	1.13617	0.248848	0.476268	1
TIEN_INTESTINE_PROBIOTICS_24HR_DN	180	0.205244	1.13515	0.117647	0.478107	1
MARTIN_INTERACT_WITH_HDAC	39	0.268361	1.13416	0.235955	0.479609	1
GESERICK_TERT_TARGETS_DN	17	0.344692	1.13235	0.300752	0.483239	1
QI_HYPOXIA	116	0.216893	1.13231	0.102041	0.482603	1
BIOCARTA_MEF2D_PATHWAY	16	0.361653	1.13231	0.267207	0.481884	1
TIAN_TNF_SIGNALING_VIA_NFKB	25	0.307804	1.13203	0.246377	0.481718	1
CHIN_BREAST_CANCER_COPY_NUMBER_UP	25	0.298083	1.13038	0.251232	0.484838	1
PID_TCPTP_PATHWAY	39	0.269105	1.13022	0.229412	0.484449	1
PID_TCR_PATHWAY	60	0.246337	1.12902	0.157407	0.486602	1
SMIRNOV_CIRCULATING_ENDOTHELIOCYTES_IN_CANCER_UP	130	0.215931	1.12825	0.139535	0.487853	1
RUAN_RESPONSE_TO_TNF_TROGLITAZONE_UP	16	0.352171	1.12786	0.278226	0.487978	1
CAFFAREL_RESPONSE_TO_THC_UP	31	0.286482	1.12768	0.266667	0.487684	1
NADLER_OBESITY_DN	41	0.269783	1.12761	0.231707	0.487115	1
MISSIAGLIA_REGULATED_BY_METHYLATION_DN	102	0.224993	1.12752	0.174603	0.486586	1
SHIN_B_CELL_LYMPHOMA_CLUSTER_8	32	0.27583	1.12729	0.308571	0.486402	1
REACTOME_DNA_REPLICATION	166	0.208268	1.12728	0.148148	0.485715	1
BOUDOUKHA_BOUND_BY_IGF2BP2	88	0.227877	1.12708	0.21875	0.485509	1
DAIRKEE_CANCER_PRONE_RESPONSE_BPA_E2	98	0.216828	1.1268	0.209677	0.485435	1
KORKOLA_EMBRYONAL_CARCINOMA_UP	39	0.274159	1.12603	0.230303	0.486588	1
ZHU_CMV_8_HR_DN	45	0.264986	1.12515	0.26506	0.487979	1
ENGELMANN_CANCER_PROGENITORS_UP	44	0.266757	1.12479	0.23913	0.488172	1
NIELSEN_LEIOMYOSARCOMA_UP	15	0.356503	1.12406	0.296875	0.48918	1
KARAKAS_TGFB1_SIGNALING	18	0.330909	1.12391	0.264822	0.488756	1
BIOCARTA_MITOCHONDRIA_PATHWAY	17	0.342748	1.12389	0.288256	0.488089	1
MIKKELSEN_MCV6_LCP_WITH_H3K27ME3	18	0.330058	1.12346	0.296875	0.4884	1
GROSS_HYPOXIA_VIA_HIF1A_DN	95	0.224151	1.1234	0.176471	0.487856	1
MARZEC_IL2_SIGNALING_UP	98	0.220959	1.12306	0.258064	0.487948	1
KANG_FLUOROURACIL_RESISTANCE_UP	19	0.334845	1.12108	0.300885	0.49206	1
VALK_AML_CLUSTER_11	32	0.282705	1.12051	0.258883	0.492764	1
KEGG_PROSTATE_CANCER	77	0.233937	1.12049	0.208333	0.492113	1
PID_CD8_TCR_DOWNSTREAM_PATHWAY	58	0.242273	1.1192	0.224	0.494707	1
ZHANG_PROLIFERATING_VS_QUIESCENT	41	0.266837	1.11863	0.231707	0.495327	1
KESHELAVA_MULTIPLE_DRUG_RESISTANCE	62	0.246157	1.11696	0.193798	0.498697	1
REACTOME_CREB_PHOSPHORYLATION_THROUGH_THE_ACTIVATION_OF_RAS	21	0.312384	1.11688	0.341991	0.498158	1
BIOCARTA_NTHI_PATHWAY	23	0.312981	1.11688	0.277487	0.497463	1
PID_E2F_PATHWAY	62	0.242657	1.1151	0.221311	0.501166	1
REACTOME_DEPOSITION_OF_NEW_CENPA_CONTAINING_NUCLEOSOMES_AT_THE_CENTROMERE	36	0.270511	1.11369	0.277108	0.503809	1
FONTAINE_THYROID_TUMOR_UNCERTAIN_MALIGNANCY_DN	21	0.313029	1.11259	0.276	0.505823	1
ZWANG_EGF_INTERVAL_DN	163	0.199064	1.11246	0.0967742	0.505387	1
HUMMERICH_SKIN_CANCER_PROGRESSION_UP	75	0.227585	1.11194	0.21	0.506029	1
RUAN_RESPONSE_TO_TNF_TROGLITAZONE_DN	33	0.281259	1.11088	0.254902	0.508009	1
REACTOME_COSTIMULATION_BY_THE_CD28_FAMILY	56	0.241545	1.11009	0.205882	0.509093	1
KYNG_DNA_DAMAGE_BY_GAMMA_RADIATION	73	0.225259	1.10616	0.28	0.517941	1
REICHERT_MITOSIS_LIN9_TARGETS	28	0.289447	1.10525	0.289855	0.519373	1
KEGG_ALANINE_ASPARTATE_AND_GLUTAMATE_METABOLISM	29	0.285432	1.10455	0.308036	0.520286	1
PID_NFAT_TFPATHWAY	42	0.265685	1.10445	0.291429	0.519811	1
PECE_MAMMARY_STEM_CELL_UP	107	0.211473	1.10355	0.271186	0.521376	1
JEON_SMAD6_TARGETS_UP	21	0.311704	1.10309	0.298805	0.521787	1
ZHENG_IL22_SIGNALING_UP	42	0.256843	1.10269	0.267081	0.522041	1
PID_FOXM1_PATHWAY	37	0.264716	1.10248	0.262195	0.521762	1
REACTOME_METABOLISM_OF_RNA	210	0.201435	1.10206	0.153846	0.522042	1
AMUNDSON_GENOTOXIC_SIGNATURE	85	0.223785	1.10123	0.27381	0.523324	1
ST_INTERLEUKIN_4_PATHWAY	20	0.313467	1.10074	0.283843	0.523667	1
REACTOME_RNA_POL_II_TRANSCRIPTION_PRE_INITIATION_AND_PROMOTER_OPENING	32	0.27504	1.10035	0.256684	0.523971	1
POMEROY_MEDULLOBLASTOMA_DESMOPLASIC_VS_CLASSIC_UP	48	0.255406	1.09992	0.289655	0.52433	1
KRIEG_HYPOXIA_VIA_KDM3A	42	0.253412	1.09858	0.275168	0.526994	1
PID_HDAC_CLASSI_PATHWAY	55	0.238034	1.09803	0.257143	0.527684	1
TURASHVILI_BREAST_DUCTAL_CARCINOMA_VS_LOBULAR_NORMAL_DN	50	0.241593	1.09731	0.317073	0.528909	1
WANG_TNF_TARGETS	21	0.311532	1.09554	0.319149	0.532552	1
REACTOME_REGULATION_OF_MRNA_STABILITY_BY_PROTEINS_THAT_BIND_AU_RICH_ELEMENTS	71	0.229185	1.09496	0.232759	0.533195	1
DAIRKEE_CANCER_PRONE_RESPONSE_BPA	47	0.248894	1.0945	0.25974	0.533669	1
TIEN_INTESTINE_PROBIOTICS_2HR_UP	24	0.290941	1.09384	0.304545	0.53464	1
GUO_TARGETS_OF_IRS1_AND_IRS2	88	0.224137	1.09282	0.21519	0.536593	1
PID_RHOA_REG_PATHWAY	35	0.266874	1.09243	0.272727	0.536796	1
JIANG_AGING_HYPOTHALAMUS_DN	33	0.272494	1.09195	0.311377	0.537206	1
DIRMEIER_LMP1_RESPONSE_LATE_DN	24	0.30124	1.0916	0.300926	0.53737	1
PID_WNT_CANONICAL_PATHWAY	18	0.327598	1.09123	0.326271	0.537583	1
PID_CASPASE_PATHWAY	46	0.248073	1.08983	0.294521	0.54055	1
TARTE_PLASMA_CELL_VS_PLASMABLAST_UP	303	0.19598	1.08972	0.142857	0.54008	1
PASINI_SUZ12_TARGETS_DN	271	0.176365	1.08859	0.166667	0.542193	1
REACTOME_TOLL_RECEPTOR_CASCADES	92	0.214933	1.08798	0.25641	0.543141	1
PID_P53_DOWNSTREAM_PATHWAY	121	0.205996	1.08772	0.203704	0.543033	1
BURTON_ADIPOGENESIS_3	94	0.214791	1.08761	0.253521	0.542567	1
MCBRYAN_PUBERTAL_BREAST_4_5WK_UP	220	0.200651	1.087	0.181818	0.543437	1
MARIADASON_REGULATED_BY_HISTONE_ACETYLATION_UP	67	0.227572	1.08584	0.254717	0.545758	1
PARK_TRETINOIN_RESPONSE_AND_PML_RARA_FUSION	24	0.293917	1.08551	0.300971	0.5459	1
AMIT_SERUM_RESPONSE_120_MCF10A	55	0.243966	1.08523	0.278195	0.545803	1
PEART_HDAC_PROLIFERATION_CLUSTER_UP	48	0.247898	1.08446	0.298701	0.547022	1
TONKS_TARGETS_OF_RUNX1_RUNX1T1_FUSION_HSC_DN	155	0.206763	1.08417	0.230769	0.547079	1
PID_GMCSF_PATHWAY	33	0.271874	1.08177	0.31383	0.552797	1
PENG_GLUCOSE_DEPRIVATION_UP	38	0.256033	1.08141	0.320652	0.553032	1
AZARE_STAT3_TARGETS	22	0.311396	1.08125	0.339713	0.552671	1
BIOCARTA_UCALPAIN_PATHWAY	17	0.33475	1.08037	0.369048	0.554187	1
HUANG_FOXA2_TARGETS_DN	30	0.274932	1.08011	0.304348	0.554166	1
KEGG_LYSOSOME	101	0.217674	1.08005	0.314286	0.553593	1
LIU_VAV3_PROSTATE_CARCINOGENESIS_UP	80	0.228203	1.07976	0.304348	0.553629	1
MARIADASON_RESPONSE_TO_CURCUMIN_SULINDAC_5	21	0.303093	1.07964	0.348018	0.553194	1
WINTER_HYPOXIA_UP	70	0.231154	1.07895	0.241379	0.554418	1
KEGG_NUCLEOTIDE_EXCISION_REPAIR	33	0.272916	1.07799	0.342995	0.556075	1
GAL_LEUKEMIC_STEM_CELL_DN	196	0.201459	1.07777	0.277778	0.556001	1
REACTOME_ANTIGEN_ACTIVATES_B_CELL_RECEPTOR_LEADING_TO_GENERATION_OF_SECOND_MESSENGERS	23	0.288134	1.0774	0.32093	0.556277	1
BIOCARTA_HIVNEF_PATHWAY	52	0.238227	1.07723	0.280576	0.555939	1
PID_NFAT_3PATHWAY	48	0.251197	1.07668	0.333333	0.556577	1
PID_RAC1_REG_PATHWAY	34	0.269504	1.07473	0.352273	0.561193	1
MCBRYAN_PUBERTAL_BREAST_6_7WK_DN	69	0.224973	1.07466	0.28972	0.560655	1
ENGELMANN_CANCER_PROGENITORS_DN	51	0.240369	1.07415	0.335714	0.561277	1
MANALO_HYPOXIA_UP	178	0.194634	1.07393	0.225806	0.56112	1
SAGIV_CD24_TARGETS_DN	35	0.264862	1.07373	0.289474	0.560942	1
MISHRA_CARCINOMA_ASSOCIATED_FIBROBLAST_UP	18	0.307993	1.07171	0.348178	0.565419	1
BROWNE_HCMV_INFECTION_20HR_UP	196	0.186343	1.07089	0.272727	0.566877	1
BROWNE_HCMV_INFECTION_16HR_UP	191	0.187	1.07072	0.26087	0.566569	1
KEGG_GLIOMA	57	0.228867	1.06857	0.320312	0.571751	1
PID_PI3KCI_AKT_PATHWAY	31	0.266689	1.06856	0.31383	0.571052	1
KEGG_INOSITOL_PHOSPHATE_METABOLISM	48	0.243032	1.06822	0.333333	0.571269	1
SMID_BREAST_CANCER_LUMINAL_A_DN	15	0.335851	1.06804	0.34375	0.570997	1
REN_BOUND_BY_E2F	54	0.234034	1.06732	0.346457	0.572112	1
SYED_ESTRADIOL_RESPONSE	17	0.319394	1.06701	0.360324	0.572156	1
PID_NFKAPPAB_CANONICAL_PATHWAY	22	0.294948	1.06634	0.331878	0.57334	1
GERHOLD_ADIPOGENESIS_UP	42	0.248086	1.0654	0.304878	0.574957	1
QI_PLASMACYTOMA_UP	221	0.182681	1.06398	0.235294	0.57797	1
AMIT_DELAYED_EARLY_GENES	16	0.327589	1.06314	0.355311	0.579647	1
REACTOME_INTEGRIN_CELL_SURFACE_INTERACTIONS	72	0.228	1.06174	0.340659	0.582741	1
BERENJENO_ROCK_SIGNALING_NOT_VIA_RHOA_DN	42	0.246394	1.06125	0.327684	0.583246	1
WU_CELL_MIGRATION	160	0.205363	1.06124	0.347826	0.582508	1
BIOCARTA_IGF1_PATHWAY	20	0.31453	1.06107	0.356863	0.582213	1
BIOCARTA_CARM_ER_PATHWAY	28	0.26853	1.06097	0.355	0.581676	1
HOFMANN_MYELODYSPLASTIC_SYNDROM_LOW_RISK_UP	15	0.333764	1.05926	0.385159	0.585482	1
ZHOU_CELL_CYCLE_GENES_IN_IR_RESPONSE_24HR	111	0.207457	1.05913	0.245614	0.585088	1
HIRSCH_CELLULAR_TRANSFORMATION_SIGNATURE_DN	82	0.209398	1.05901	0.329545	0.584691	1
SMIRNOV_RESPONSE_TO_IR_6HR_DN	94	0.208845	1.05899	0.323944	0.583984	1
HSIAO_LIVER_SPECIFIC_GENES	207	0.189804	1.05883	0.2	0.583718	1
STANELLE_E2F1_TARGETS	26	0.278073	1.0586	0.337963	0.58355	1
GRAHAM_CML_QUIESCENT_VS_NORMAL_DIVIDING_UP	46	0.243786	1.05771	0.340136	0.584957	1
BAE_BRCA1_TARGETS_UP	58	0.227073	1.05727	0.316239	0.585316	1
SHAFFER_IRF4_TARGETS_IN_ACTIVATED_DENDRITIC_CELL	54	0.234224	1.05692	0.364407	0.585526	1
DELACROIX_RAR_TARGETS_UP	38	0.2544	1.05667	0.34375	0.585447	1
SATO_SILENCED_EPIGENETICALLY_IN_PANCREATIC_CANCER	38	0.25539	1.05567	0.351351	0.587349	1
SOTIRIOU_BREAST_CANCER_GRADE_1_VS_3_UP	132	0.19517	1.05545	0.3	0.587257	1
ST_WNT_BETA_CATENIN_PATHWAY	29	0.278171	1.05487	0.338028	0.587921	1
BOQUEST_STEM_CELL_DN	185	0.18318	1.05457	0.421053	0.587979	1
PID_MYC_ACTIV_PATHWAY	71	0.22653	1.05425	0.333333	0.588093	1
REACTOME_TRAFFICKING_OF_AMPA_RECEPTORS	22	0.298781	1.05383	0.352227	0.588554	1
BYSTRYKH_HEMATOPOIESIS_STEM_CELL_AND_BRAIN_QTL_TRANS	151	0.195089	1.05362	0.366667	0.588475	1
AMIT_SERUM_RESPONSE_240_MCF10A	53	0.231453	1.05331	0.358209	0.588474	1
PID_HDAC_CLASSII_PATHWAY	29	0.270859	1.05312	0.365482	0.588223	1
COATES_MACROPHAGE_M1_VS_M2_DN	59	0.23085	1.05309	0.35	0.587558	1
INGRAM_SHH_TARGETS_DN	41	0.250877	1.05195	0.375	0.590008	1
DITTMER_PTHLH_TARGETS_DN	66	0.226444	1.05138	0.372881	0.590725	1
MARKS_HDAC_TARGETS_UP	18	0.314212	1.0512	0.376923	0.590415	1
HEDENFALK_BREAST_CANCER_BRCA1_VS_BRCA2	143	0.198986	1.05056	0.268293	0.591412	1
KEGG_OOCYTE_MEIOSIS	98	0.208102	1.04946	0.338028	0.593601	1
NAGY_TFTC_COMPONENTS_HUMAN	18	0.321731	1.04937	0.383064	0.593104	1
REACTOME_TAK1_ACTIVATES_NFKB_BY_PHOSPHORYLATION_AND_ACTIVATION_OF_IKKS_COMPLEX	18	0.316977	1.04878	0.379182	0.593966	1
MARKEY_RB1_ACUTE_LOF_DN	197	0.184002	1.04849	0.315789	0.594057	1
KEGG_EPITHELIAL_CELL_SIGNALING_IN_HELICOBACTER_PYLORI_INFECTION	61	0.222151	1.0484	0.365854	0.593547	1
FONTAINE_PAPILLARY_THYROID_CARCINOMA_UP	51	0.237174	1.04831	0.346405	0.593009	1
SU_PANCREAS	41	0.248334	1.04797	0.379518	0.593173	1
AMIT_EGF_RESPONSE_240_HELA	54	0.231084	1.04736	0.345865	0.594069	1
PID_IL3_PATHWAY	24	0.286706	1.04705	0.398268	0.594207	1
BONOME_OVARIAN_CANCER_POOR_SURVIVAL_DN	15	0.320423	1.04625	0.415094	0.595539	1
HEDENFALK_BREAST_CANCER_HEREDITARY_VS_SPORADIC	45	0.240602	1.046	0.31875	0.595428	1
WANG_RECURRENT_LIVER_CANCER_UP	16	0.318265	1.04543	0.407115	0.596359	1
LU_EZH2_TARGETS_UP	211	0.18113	1.04504	0.3125	0.596719	1
IKEDA_MIR133_TARGETS_UP	37	0.252775	1.04355	0.370968	0.599945	1
IGLESIAS_E2F_TARGETS_UP	135	0.195077	1.04289	0.3125	0.60102	1
SHEPARD_CRUSH_AND_BURN_MUTANT_UP	154	0.18926	1.04247	0.37037	0.601486	1
REACTOME_PRE_NOTCH_TRANSCRIPTION_AND_TRANSLATION	21	0.292315	1.04181	0.369048	0.602468	1
KOKKINAKIS_METHIONINE_DEPRIVATION_96HR_DN	64	0.221433	1.04176	0.353846	0.601849	1
REACTOME_SIGNALING_BY_EGFR_IN_CANCER	89	0.210923	1.04094	0.380952	0.603413	1
HINATA_NFKB_TARGETS_KERATINOCYTE_UP	83	0.212962	1.03845	0.410526	0.609188	1
KEGG_COLORECTAL_CANCER	56	0.231563	1.03775	0.361345	0.610452	1
MARTINEZ_RESPONSE_TO_TRABECTEDIN_UP	52	0.234311	1.0377	0.348837	0.609842	1
ACOSTA_PROLIFERATION_INDEPENDENT_MYC_TARGETS_DN	90	0.200479	1.03736	0.38806	0.610085	1
REACTOME_ACTIVATION_OF_THE_PRE_REPLICATIVE_COMPLEX	27	0.266684	1.03599	0.367925	0.61317	1
BILBAN_B_CLL_LPL_UP	52	0.229883	1.03479	0.345588	0.615877	1
PID_PI3K_PLC_TRK_PATHWAY	36	0.249882	1.03461	0.394286	0.615633	1
MORI_IMMATURE_B_LYMPHOCYTE_UP	45	0.236667	1.034	0.405797	0.616609	1
TSAI_RESPONSE_TO_IONIZING_RADIATION	133	0.187568	1.03365	0.435897	0.616758	1
BIOCARTA_CASPASE_PATHWAY	20	0.296885	1.03353	0.40873	0.616302	1
SANSOM_APC_MYC_TARGETS	170	0.183378	1.03347	0.368421	0.615686	1
DIRMEIER_LMP1_RESPONSE_EARLY	47	0.235334	1.03326	0.423841	0.615386	1
REACTOME_APOPTOTIC_EXECUTION_PHASE	45	0.240362	1.03312	0.428571	0.61502	1
YAO_TEMPORAL_RESPONSE_TO_PROGESTERONE_CLUSTER_13	124	0.196281	1.03304	0.426229	0.61453	1
POMEROY_MEDULLOBLASTOMA_PROGNOSIS_DN	39	0.242995	1.03295	0.358824	0.614065	1
HUMMERICH_BENIGN_SKIN_TUMOR_UP	15	0.323123	1.0328	0.393728	0.613767	1
PID_NCADHERIN_PATHWAY	31	0.26881	1.03268	0.397906	0.613333	1
WONG_ENDMETRIUM_CANCER_UP	21	0.296859	1.03223	0.384279	0.613765	1
PID_NOTCH_PATHWAY	51	0.235379	1.03134	0.388158	0.615456	1
ONO_AML1_TARGETS_UP	19	0.290147	1.03134	0.410256	0.614727	1
GRUETZMANN_PANCREATIC_CANCER_UP	304	0.170504	1.03031	0.333333	0.616775	1
RHODES_UNDIFFERENTIATED_CANCER	61	0.21844	1.0281	0.375	0.622057	1
REACTOME_PI3K_EVENTS_IN_ERBB2_SIGNALING	38	0.250199	1.02794	0.394444	0.62175	1
WHITFIELD_CELL_CYCLE_G2	147	0.189091	1.02758	0.4	0.622057	1
BHATI_G2M_ARREST_BY_2METHOXYESTRADIOL_UP	92	0.203189	1.02718	0.409639	0.622394	1
PID_AR_PATHWAY	51	0.230237	1.02704	0.391026	0.622046	1
PID_AVB3_INTEGRIN_PATHWAY	67	0.219641	1.02696	0.411765	0.621489	1
PID_ERBB1_DOWNSTREAM_PATHWAY	94	0.203866	1.02695	0.367647	0.620793	1
NIKOLSKY_BREAST_CANCER_17Q11_Q21_AMPLICON	111	0.193971	1.02669	0.383333	0.620734	1
REACTOME_SMAD2_SMAD3_SMAD4_HETEROTRIMER_REGULATES_TRANSCRIPTION	22	0.278774	1.02661	0.389831	0.620227	1
SHIPP_DLBCL_VS_FOLLICULAR_LYMPHOMA_UP	38	0.249961	1.0264	0.373134	0.620087	1
MISSIAGLIA_REGULATED_BY_METHYLATION_UP	99	0.196001	1.02541	0.391304	0.621999	1
MARSON_FOXP3_TARGETS_UP	57	0.219137	1.02459	0.387755	0.623569	1
LEE_INTRATHYMIC_T_PROGENITOR	17	0.320732	1.02458	0.405622	0.622877	1
DIRMEIER_LMP1_RESPONSE_LATE_UP	51	0.229327	1.02393	0.368056	0.624002	1
PID_MYC_PATHWAY	23	0.279773	1.02389	0.4125	0.623368	1
PENG_GLUCOSE_DEPRIVATION_DN	139	0.193763	1.02383	0.386364	0.622827	1
GAUSSMANN_MLL_AF4_FUSION_TARGETS_D_UP	28	0.262018	1.02358	0.402985	0.622759	1
KEGG_PHOSPHATIDYLINOSITOL_SIGNALING_SYSTEM	68	0.21599	1.02341	0.443182	0.622458	1
STARK_PREFRONTAL_CORTEX_22Q11_DELETION_DN	385	0.173261	1.02243	0.4	0.624325	1
PID_CERAMIDE_PATHWAY	43	0.234156	1.02056	0.419753	0.628695	1
BIOCARTA_TGFB_PATHWAY	18	0.305215	1.01947	0.402344	0.630963	1
KLEIN_TARGETS_OF_BCR_ABL1_FUSION	34	0.259209	1.01923	0.435754	0.630814	1
NIELSEN_MALIGNAT_FIBROUS_HISTIOCYTOMA_DN	15	0.324558	1.01865	0.446494	0.631612	1
FALVELLA_SMOKERS_WITH_LUNG_CANCER	69	0.214805	1.01857	0.454545	0.631116	1
PID_TELOMERASE_PATHWAY	63	0.217109	1.01837	0.403509	0.631016	1
KOHOUTEK_CCNT1_TARGETS	39	0.244301	1.01805	0.398876	0.631195	1
VARELA_ZMPSTE24_TARGETS_UP	32	0.258859	1.01802	0.407407	0.630547	1
PID_ARF6_PATHWAY	31	0.255991	1.01779	0.397906	0.630489	1
LY_AGING_OLD_DN	51	0.226614	1.01748	0.410072	0.630578	1
BROWNE_HCMV_INFECTION_6HR_UP	60	0.215281	1.01634	0.395161	0.632935	1
BIOCARTA_CTCF_PATHWAY	21	0.294913	1.01552	0.430894	0.634414	1
PID_TCR_CALCIUM_PATHWAY	24	0.2865	1.01459	0.420091	0.63622	1
FONTAINE_PAPILLARY_THYROID_CARCINOMA_DN	58	0.22999	1.01415	0.467213	0.63659	1
REACTOME_LIPOPROTEIN_METABOLISM	24	0.280098	1.01365	0.430493	0.637191	1
BECKER_TAMOXIFEN_RESISTANCE_UP	46	0.235715	1.01333	0.433566	0.637314	1
REACTOME_SIGNALING_BY_SCF_KIT	68	0.216277	1.01321	0.4	0.636882	1
VANLOO_SP3_TARGETS_DN	70	0.210117	1.01314	0.47619	0.636424	1
IVANOVA_HEMATOPOIESIS_INTERMEDIATE_PROGENITOR	124	0.193558	1.01276	0.414634	0.63675	1
PID_MET_PATHWAY	73	0.21376	1.01275	0.352381	0.636043	1
KORKOLA_YOLK_SAC_TUMOR_UP	19	0.295947	1.01216	0.419355	0.636948	1
SHIPP_DLBCL_CURED_VS_FATAL_DN	35	0.248313	1.01212	0.439759	0.636357	1
PID_CD40_PATHWAY	29	0.258223	1.01158	0.43299	0.637161	1
KEGG_APOPTOSIS	74	0.206636	1.01134	0.415842	0.637129	1
YU_MYC_TARGETS_DN	43	0.237509	1.0099	0.393333	0.640442	1
EBAUER_MYOGENIC_TARGETS_OF_PAX3_FOXO1_FUSION	43	0.230953	1.00868	0.450617	0.643046	1
ABRAHAM_ALPC_VS_MULTIPLE_MYELOMA_UP	24	0.271219	1.00744	0.450199	0.645698	1
REACTOME_PI3K_EVENTS_IN_ERBB4_SIGNALING	32	0.253841	1.00536	0.484211	0.650528	1
MCLACHLAN_DENTAL_CARIES_UP	189	0.183822	1.00417	0.45	0.65314	1
BERENJENO_ROCK_SIGNALING_NOT_VIA_RHOA_UP	26	0.267456	1.00416	0.431925	0.652434	1
GUENTHER_GROWTH_SPHERICAL_VS_ADHERENT_DN	23	0.276197	1.00409	0.45815	0.651933	1
ENK_UV_RESPONSE_EPIDERMIS_UP	246	0.177243	1.004	0.461538	0.651387	1
PID_AMB2_NEUTROPHILS_PATHWAY	37	0.245992	1.00384	0.402174	0.651084	1
COLDREN_GEFITINIB_RESISTANCE_UP	57	0.217819	1.00318	0.434426	0.652086	1
LEIN_ASTROCYTE_MARKERS	37	0.241738	1.00301	0.463855	0.651889	1
HOFFMANN_PRE_BI_TO_LARGE_PRE_BII_LYMPHOCYTE_UP	30	0.256338	1.00278	0.456853	0.65171	1
TERAMOTO_OPN_TARGETS_CLUSTER_7	18	0.300565	1.00244	0.413655	0.65189	1
REACTOME_NRAGE_SIGNALS_DEATH_THROUGH_JNK	34	0.246971	1.00233	0.466667	0.651455	1
KEGG_AMYOTROPHIC_LATERAL_SCLEROSIS_ALS	48	0.232524	1.00156	0.486111	0.652934	1
NAKAJIMA_MAST_CELL	38	0.241361	1.00077	0.453416	0.654372	1
VERRECCHIA_RESPONSE_TO_TGFB1_C5	19	0.289229	0.999653	0.436508	0.656975	1
BILANGES_SERUM_SENSITIVE_GENES	72	0.206373	0.998274	0.436782	0.659991	1
BIOCARTA_TCR_PATHWAY	41	0.235667	0.996107	0.484076	0.665293	1
BIOCARTA_BCR_PATHWAY	29	0.257106	0.994613	0.426966	0.668761	1
BIOCARTA_WNT_PATHWAY	25	0.268218	0.994178	0.472081	0.669295	1
DUNNE_TARGETS_OF_AML1_MTG8_FUSION_UP	41	0.233914	0.99396	0.427746	0.669122	1
MA_MYELOID_DIFFERENTIATION_UP	34	0.245009	0.993341	0.488235	0.670064	1
BLUM_RESPONSE_TO_SALIRASIB_DN	297	0.174058	0.992874	0.571429	0.670683	1
HELLER_SILENCED_BY_METHYLATION_DN	87	0.197175	0.992706	0.511364	0.670402	1
MULLIGHAN_MLL_SIGNATURE_1_UP	295	0.193295	0.992483	0.666667	0.670274	1
SA_CASPASE_CASCADE	17	0.29682	0.992158	0.481781	0.6704	1
REACTOME_RNA_POL_I_RNA_POL_III_AND_MITOCHONDRIAL_TRANSCRIPTION	79	0.202165	0.991882	0.5	0.670355	1
JAZAG_TGFB1_SIGNALING_VIA_SMAD4_DN	51	0.218569	0.991813	0.47482	0.66983	1
KIM_WT1_TARGETS_12HR_UP	140	0.182718	0.990256	0.425532	0.673556	1
VERHAAK_AML_WITH_NPM1_MUTATED_UP	146	0.192003	0.990091	0.433333	0.673293	1
PID_IL8_CXCR1_PATHWAY	25	0.268072	0.989587	0.444915	0.673934	1
ONO_FOXP3_TARGETS_UP	18	0.291185	0.989536	0.463035	0.673335	1
RAGHAVACHARI_PLATELET_SPECIFIC_GENES	60	0.217772	0.989481	0.440678	0.672743	1
JAZAG_TGFB1_SIGNALING_VIA_SMAD4_UP	88	0.204051	0.989296	0.444444	0.672548	1
KEGG_PATHWAYS_IN_CANCER	286	0.175116	0.988625	0.4	0.673881	1
SHAFFER_IRF4_TARGETS_IN_MYELOMA_VS_MATURE_B_LYMPHOCYTE	84	0.192252	0.98809	0.5	0.674538	1
STEARMAN_LUNG_CANCER_EARLY_VS_LATE_UP	107	0.196501	0.987346	0.516667	0.675964	1
LI_INDUCED_T_TO_NATURAL_KILLER_DN	91	0.195651	0.985257	0.488636	0.680838	1
HU_GENOTOXIN_ACTION_DIRECT_VS_INDIRECT_4HR	30	0.251251	0.985135	0.467742	0.680396	1
GAZDA_DIAMOND_BLACKFAN_ANEMIA_ERYTHROID_UP	19	0.28654	0.984974	0.484962	0.680055	1
DANG_MYC_TARGETS_UP	120	0.189153	0.984842	0.517857	0.679686	1
CHIARADONNA_NEOPLASTIC_TRANSFORMATION_KRAS_CDC25_UP	48	0.226482	0.984392	0.522876	0.68013	1
AMIT_EGF_RESPONSE_120_MCF10A	33	0.24657	0.984078	0.5	0.680289	1
REACTOME_BOTULINUM_NEUROTOXICITY	16	0.297498	0.983552	0.472656	0.680897	1
IRITANI_MAD1_TARGETS_DN	35	0.242924	0.982552	0.480226	0.682933	1
HUNSBERGER_EXERCISE_REGULATED_GENES	25	0.264173	0.982398	0.482412	0.682566	1
BIOCARTA_INSULIN_PATHWAY	19	0.287444	0.981564	0.458955	0.684227	1
REACTOME_TRAF6_MEDIATED_NFKB_ACTIVATION	18	0.28619	0.981176	0.479167	0.684511	1
VALK_AML_CLUSTER_5	23	0.269572	0.980693	0.488688	0.685102	1
MOOTHA_PGC	349	0.174772	0.97981	0.5	0.686803	1
TCGA_GLIOBLASTOMA_COPY_NUMBER_UP	62	0.209747	0.979315	0.490741	0.687373	1
BURTON_ADIPOGENESIS_10	26	0.262765	0.978807	0.47449	0.68794	1
HELLEBREKERS_SILENCED_DURING_TUMOR_ANGIOGENESIS	67	0.206855	0.978091	0.509434	0.689112	1
REACTOME_SIGNALING_BY_TGF_BETA_RECEPTOR_COMPLEX	52	0.218851	0.976879	0.518797	0.691567	1
REACTOME_PROTEIN_FOLDING	45	0.226598	0.976612	0.517007	0.691556	1
HORTON_SREBF_TARGETS	23	0.27116	0.976558	0.454936	0.690986	1
RASHI_RESPONSE_TO_IONIZING_RADIATION_2	111	0.191025	0.974683	0.550725	0.695346	1
BERENJENO_TRANSFORMED_BY_RHOA_UP	466	0.176294	0.974545	1	0.694997	1
BURTON_ADIPOGENESIS_12	28	0.248209	0.973992	0.477387	0.695807	1
KAAB_HEART_ATRIUM_VS_VENTRICLE_DN	233	0.164822	0.973144	0.6	0.697477	1
KIM_WT1_TARGETS_8HR_DN	97	0.189272	0.972092	0.534247	0.69972	1
BENPORATH_OCT4_TARGETS	252	0.169559	0.970805	0.666667	0.702441	1
ONDER_CDH1_TARGETS_3_DN	46	0.22297	0.97072	0.511278	0.701901	1
BILANGES_SERUM_AND_RAPAMYCIN_SENSITIVE_GENES	48	0.2231	0.970169	0.534247	0.702813	1
LEE_LIVER_CANCER_DENA_DN	64	0.208003	0.970066	0.54	0.702348	1
LANDIS_BREAST_CANCER_PROGRESSION_DN	66	0.20952	0.970044	0.434426	0.701662	1
ST_ERK1_ERK2_MAPK_PATHWAY	27	0.255147	0.969359	0.46789	0.702824	1
BIOCARTA_VIP_PATHWAY	25	0.262783	0.969027	0.452586	0.702955	1
REACTOME_PROCESSING_OF_CAPPED_INTRONLESS_PRE_MRNA	20	0.278071	0.967742	0.495536	0.705663	1
DARWICHE_PAPILLOMA_RISK_HIGH_VS_LOW_DN	21	0.268129	0.967362	0.539683	0.705881	1
ST_T_CELL_SIGNAL_TRANSDUCTION	40	0.224676	0.96731	0.509091	0.705275	1
PURBEY_TARGETS_OF_CTBP1_AND_SATB1_UP	63	0.205908	0.9661	0.531532	0.707689	1
BECKER_TAMOXIFEN_RESISTANCE_DN	46	0.225402	0.965959	0.533333	0.707306	1
CROMER_TUMORIGENESIS_UP	52	0.220673	0.965867	0.5625	0.706807	1
YAO_TEMPORAL_RESPONSE_TO_PROGESTERONE_CLUSTER_0	65	0.205302	0.965646	0.525862	0.706628	1
YAO_TEMPORAL_RESPONSE_TO_PROGESTERONE_CLUSTER_1	55	0.209821	0.96519	0.485294	0.707156	1
GRADE_METASTASIS_DN	26	0.260057	0.965185	0.504762	0.706431	1
OXFORD_RALA_OR_RALB_TARGETS_DN	19	0.284622	0.964906	0.502146	0.706339	1
BIOCARTA_ACTINY_PATHWAY	17	0.2942	0.964898	0.51751	0.705613	1
VERRECCHIA_EARLY_RESPONSE_TO_TGFB1	48	0.21799	0.964848	0.540373	0.705013	1
MA_PITUITARY_FETAL_VS_ADULT_UP	26	0.260388	0.96468	0.47549	0.704722	1
SEITZ_NEOPLASTIC_TRANSFORMATION_BY_8P_DELETION_DN	26	0.260562	0.963381	0.522168	0.707422	1
SENESE_HDAC2_TARGETS_UP	101	0.186849	0.963086	0.6	0.707443	1
LIAN_NEUTROPHIL_GRANULE_CONSTITUENTS	18	0.274718	0.962972	0.505791	0.706978	1
DEN_INTERACT_WITH_LCA5	24	0.261472	0.962586	0.485714	0.707267	1
BIOCARTA_STRESS_PATHWAY	24	0.268782	0.961116	0.469027	0.710445	1
REACTOME_INCRETIN_SYNTHESIS_SECRETION_AND_INACTIVATION	18	0.286113	0.960152	0.504202	0.712293	1
MCCLUNG_COCAIN_REWARD_4WK	60	0.20321	0.959654	0.535088	0.712907	1
REACTOME_FACTORS_INVOLVED_IN_MEGAKARYOCYTE_DEVELOPMENT_AND_PLATELET_PRODUCTION	106	0.190582	0.959148	0.566038	0.713583	1
WINNEPENNINCKX_MELANOMA_METASTASIS_DN	33	0.23601	0.958444	0.519608	0.714622	1
PRAMOONJAGO_SOX4_TARGETS_UP	46	0.217927	0.956414	0.539568	0.719556	1
PENG_LEUCINE_DEPRIVATION_UP	115	0.181259	0.956161	0.607143	0.71946	1
GENTILE_UV_RESPONSE_CLUSTER_D5	36	0.233394	0.955891	0.559524	0.719407	1
BROWNE_HCMV_INFECTION_4HR_UP	49	0.215698	0.955271	0.51938	0.720288	1
ZHANG_RESPONSE_TO_CANTHARIDIN_DN	59	0.200565	0.955099	0.570175	0.720016	1
GENTILE_UV_RESPONSE_CLUSTER_D6	33	0.237602	0.955036	0.514286	0.71945	1
CHIBA_RESPONSE_TO_TSA	38	0.223049	0.953432	0.576471	0.723126	1
KEGG_NITROGEN_METABOLISM	19	0.283155	0.953348	0.530769	0.722567	1
HOSHIDA_LIVER_CANCER_SUBCLASS_S3	223	0.162852	0.952107	0.571429	0.725181	1
HAN_JNK_SINGALING_UP	34	0.239162	0.951935	0.635802	0.724957	1
REACTOME_FORMATION_OF_INCISION_COMPLEX_IN_GG_NER	16	0.292258	0.951133	0.511364	0.726496	1
SCHLINGEMANN_SKIN_CARCINOGENESIS_TPA_DN	24	0.263119	0.95016	0.514644	0.72817	1
ROSTY_CERVICAL_CANCER_PROLIFERATION_CLUSTER	128	0.177769	0.949528	0.613636	0.729004	1
XU_CREBBP_TARGETS_DN	34	0.23694	0.949118	0.536458	0.729353	1
PID_CIRCADIAN_PATHWAY	15	0.300148	0.94847	0.5	0.730279	1
MATTIOLI_MULTIPLE_MYELOMA_WITH_14Q32_TRANSLOCATIONS	30	0.24157	0.947999	0.521951	0.730749	1
MIZUSHIMA_AUTOPHAGOSOME_FORMATION	18	0.277346	0.94768	0.511628	0.730815	1
REACTOME_PROCESSING_OF_CAPPED_INTRON_CONTAINING_PRE_MRNA	111	0.186907	0.947425	0.646154	0.730701	1
SIG_PIP3_SIGNALING_IN_CARDIAC_MYOCTES	59	0.201015	0.947253	0.568	0.730424	1
LIU_COMMON_CANCER_GENES	57	0.205915	0.947228	0.525424	0.72973	1
MCLACHLAN_DENTAL_CARIES_DN	186	0.168454	0.946995	0.612903	0.729624	1
FIGUEROA_AML_METHYLATION_CLUSTER_1_DN	34	0.237628	0.946256	0.543478	0.730862	1
REACTOME_ACTIVATED_TLR4_SIGNALLING	74	0.193597	0.94555	0.553398	0.732028	1
PICCALUGA_ANGIOIMMUNOBLASTIC_LYMPHOMA_UP	177	0.16603	0.944599	0.714286	0.733674	1
ROLEF_GLIS3_TARGETS	28	0.248804	0.944568	0.518868	0.733018	1
NAKAYAMA_FRA2_TARGETS	36	0.234056	0.944401	0.578947	0.732701	1
DELASERNA_MYOD_TARGETS_UP	73	0.195736	0.943493	0.582418	0.734375	1
DE_YY1_TARGETS_UP	16	0.287766	0.943268	0.55336	0.734234	1
ZHU_CMV_ALL_UP	110	0.179173	0.942986	0.56	0.734234	1
DORMOY_ELAVL1_TARGETS	15	0.292634	0.941808	0.531835	0.736612	1
SMID_BREAST_CANCER_RELAPSE_IN_PLEURA_DN	20	0.268268	0.941598	0.523622	0.736398	1
HALMOS_CEBPA_TARGETS_DN	40	0.223203	0.941582	0.573099	0.735689	1
AUNG_GASTRIC_CANCER	41	0.222465	0.941383	0.575581	0.735489	1
SIMBULAN_UV_RESPONSE_NORMAL_DN	31	0.242073	0.940359	0.515306	0.737491	1
GAURNIER_PSMD4_TARGETS	62	0.20412	0.940307	0.622222	0.736885	1
BIOCARTA_IGF1MTOR_PATHWAY	19	0.274099	0.939867	0.545455	0.737172	1
RODRIGUES_NTN1_AND_DCC_TARGETS	28	0.24924	0.939813	0.570681	0.736575	1
LEIN_CHOROID_PLEXUS_MARKERS	79	0.19351	0.939783	0.635417	0.735935	1
BARIS_THYROID_CANCER_DN	47	0.215642	0.939733	0.61745	0.735348	1
KEGG_SNARE_INTERACTIONS_IN_VESICULAR_TRANSPORT	33	0.234825	0.939674	0.517241	0.734764	1
PID_S1P_S1P3_PATHWAY	25	0.24867	0.937566	0.547945	0.739569	1
MANTOVANI_NFKB_TARGETS_UP	39	0.233689	0.937442	0.565217	0.739187	1
MOREAUX_B_LYMPHOCYTE_MATURATION_BY_TACI_UP	57	0.204184	0.937039	0.538462	0.739459	1
HU_ANGIOGENESIS_UP	18	0.275557	0.936761	0.54	0.739436	1
JAZAG_TGFB1_SIGNALING_DN	29	0.242028	0.936171	0.589189	0.740207	1
KAN_RESPONSE_TO_ARSENIC_TRIOXIDE	101	0.183765	0.935492	0.660714	0.741143	1
TAKAO_RESPONSE_TO_UVB_RADIATION_DN	88	0.193971	0.934157	0.580247	0.74386	1
LINDGREN_BLADDER_CANCER_HIGH_RECURRENCE	44	0.22202	0.934084	0.561404	0.743327	1
ZHU_CMV_24_HR_UP	85	0.189548	0.933977	0.60241	0.742851	1
MALONEY_RESPONSE_TO_17AAG_UP	35	0.232795	0.933914	0.609626	0.742276	1
KEGG_VASOPRESSIN_REGULATED_WATER_REABSORPTION	39	0.225988	0.933889	0.588889	0.741622	1
FONTAINE_FOLLICULAR_THYROID_ADENOMA_DN	53	0.207825	0.932964	0.663934	0.743143	1
BIOCARTA_TNFR1_PATHWAY	27	0.246305	0.9325	0.533654	0.743555	1
KEGG_T_CELL_RECEPTOR_SIGNALING_PATHWAY	95	0.18944	0.932256	0.72973	0.743443	1
CAIRO_PML_TARGETS_BOUND_BY_MYC_UP	22	0.256146	0.930837	0.582979	0.746207	1
GARGALOVIC_RESPONSE_TO_OXIDIZED_PHOSPHOLIPIDS_RED_DN	21	0.264786	0.930455	0.536797	0.746511	1
SASSON_RESPONSE_TO_FORSKOLIN_UP	77	0.192541	0.930448	0.615385	0.745801	1
STEIN_ESRRA_TARGETS_DN	82	0.189656	0.928533	0.649351	0.75004	1
PEDERSEN_METASTASIS_BY_ERBB2_ISOFORM_1	41	0.216962	0.928439	0.611765	0.74956	1
AFFAR_YY1_TARGETS_UP	172	0.170074	0.928423	0.678571	0.748867	1
HERNANDEZ_ABERRANT_MITOSIS_BY_DOCETACEL_2NM_DN	21	0.26249	0.927999	0.53617	0.749294	1
BILANGES_SERUM_RESPONSE_TRANSLATION	28	0.242101	0.927598	0.569149	0.749628	1
PID_EPHB_FWD_PATHWAY	38	0.214558	0.927027	0.577143	0.750355	1
NUMATA_CSF3_SIGNALING_VIA_STAT3	18	0.273884	0.926879	0.539749	0.750007	1
LIU_TOPBP1_TARGETS	15	0.294649	0.9261	0.564014	0.751239	1
BAELDE_DIABETIC_NEPHROPATHY_UP	68	0.194974	0.925827	0.670213	0.751235	1
REACTOME_AMINO_ACID_SYNTHESIS_AND_INTERCONVERSION_TRANSAMINATION	16	0.27961	0.924774	0.55477	0.753076	1
BIOCARTA_IL2_PATHWAY	19	0.271754	0.924124	0.557851	0.753971	1
KEGG_TASTE_TRANSDUCTION	20	0.271044	0.923692	0.56917	0.754203	1
PATTERSON_DOCETAXEL_RESISTANCE	25	0.24727	0.923171	0.565445	0.754843	1
LIU_LIVER_CANCER	29	0.238692	0.923054	0.60396	0.75437	1
BYSTROEM_CORRELATED_WITH_IL5_DN	54	0.205719	0.923048	0.58209	0.75367	1
GRAHAM_CML_QUIESCENT_VS_CML_DIVIDING_UP	22	0.260262	0.922854	0.593496	0.753459	1
REACTOME_YAP1_AND_WWTR1_TAZ_STIMULATED_GENE_EXPRESSION	20	0.260166	0.922765	0.571429	0.752935	1
BARRIER_CANCER_RELAPSE_NORMAL_SAMPLE_DN	21	0.261956	0.922083	0.568773	0.753894	1
ZHANG_TARGETS_OF_EWSR1_FLI1_FUSION	76	0.194812	0.921448	0.662791	0.754839	1
BARIS_THYROID_CANCER_UP	21	0.269185	0.920408	0.578313	0.756601	1
REACTOME_MRNA_PROCESSING	126	0.171149	0.920334	0.637931	0.756044	1
BIOCARTA_GLEEVEC_PATHWAY	23	0.257336	0.919603	0.611374	0.757247	1
HOFFMANN_SMALL_PRE_BII_TO_IMMATURE_B_LYMPHOCYTE_UP	54	0.199345	0.919566	0.609271	0.756608	1
ZHAN_MULTIPLE_MYELOMA_MF_UP	39	0.223088	0.918642	0.590361	0.758294	1
CROMER_TUMORIGENESIS_DN	43	0.21378	0.918077	0.61039	0.758991	1
SESTO_RESPONSE_TO_UV_C4	18	0.280908	0.916497	0.583333	0.762115	1
DELACROIX_RAR_TARGETS_DN	20	0.266073	0.916323	0.614719	0.761837	1
NAKAMURA_METASTASIS	37	0.221301	0.916258	0.633333	0.761319	1
REACTOME_REGULATION_OF_HYPOXIA_INDUCIBLE_FACTOR_HIF_BY_OXYGEN	20	0.269935	0.916229	0.589641	0.760669	1
DAIRKEE_TERT_TARGETS_UP	258	0.160965	0.916169	0.6	0.760083	1
BUCKANOVICH_T_LYMPHOCYTE_HOMING_ON_TUMOR_UP	20	0.264674	0.915141	0.568182	0.761929	1
KLEIN_PRIMARY_EFFUSION_LYMPHOMA_UP	44	0.212786	0.912921	0.646154	0.766659	1
KEGG_ALLOGRAFT_REJECTION	33	0.230703	0.912859	0.658031	0.76613	1
CHANDRAN_METASTASIS_TOP50_DN	36	0.22947	0.912506	0.609195	0.766298	1
SMIRNOV_RESPONSE_TO_IR_2HR_UP	45	0.211404	0.912295	0.615385	0.766121	1
TSENG_ADIPOGENIC_POTENTIAL_DN	40	0.213683	0.911193	0.621302	0.767992	1
HOFMANN_MYELODYSPLASTIC_SYNDROM_LOW_RISK_DN	21	0.25574	0.911119	0.660714	0.767444	1
LIN_NPAS4_TARGETS_DN	54	0.200598	0.910292	0.686667	0.768688	1
WANG_METASTASIS_OF_BREAST_CANCER_ESR1_UP	17	0.258697	0.909968	0.610442	0.768787	1
KAAB_FAILED_HEART_VENTRICLE_DN	33	0.224413	0.909002	0.668478	0.770309	1
GRAHAM_CML_DIVIDING_VS_NORMAL_QUIESCENT_UP	161	0.165427	0.907699	0.821429	0.772788	1
TOOKER_GEMCITABINE_RESISTANCE_UP	70	0.195115	0.907579	0.689655	0.772345	1
BIOCARTA_FCER1_PATHWAY	33	0.228514	0.907259	0.60221	0.77237	1
BOYAULT_LIVER_CANCER_SUBCLASS_G3_DN	43	0.210388	0.905685	0.678322	0.775448	1
RAMALHO_STEMNESS_DN	59	0.195878	0.903359	0.675214	0.780296	1
BIOCARTA_TID_PATHWAY	17	0.276544	0.903291	0.6	0.77972	1
PID_SYNDECAN_4_PATHWAY	30	0.226839	0.902847	0.665138	0.780104	1
VALK_AML_CLUSTER_7	22	0.251428	0.901636	0.61435	0.782241	1
SEKI_INFLAMMATORY_RESPONSE_LPS_DN	18	0.271403	0.901556	0.612903	0.781675	1
AKL_HTLV1_INFECTION_UP	21	0.24969	0.900994	0.584362	0.782335	1
GERHOLD_ADIPOGENESIS_DN	55	0.19557	0.900427	0.648855	0.782875	1
GENTILE_UV_LOW_DOSE_UP	18	0.270423	0.90007	0.60219	0.783007	1
KOKKINAKIS_METHIONINE_DEPRIVATION_48HR_UP	112	0.175853	0.898849	0.75	0.785172	1
PID_CD8_TCR_PATHWAY	51	0.202692	0.898793	0.65035	0.784591	1
PID_IL6_7_PATHWAY	42	0.208063	0.89786	0.697674	0.786172	1
VIETOR_IFRD1_TARGETS	19	0.265343	0.897472	0.606299	0.786384	1
REACTOME_DAG_AND_IP3_SIGNALING	28	0.230751	0.897141	0.657407	0.786404	1
PID_SMAD2_3PATHWAY	16	0.282189	0.897083	0.611765	0.785833	1
RAY_TARGETS_OF_P210_BCR_ABL_FUSION_DN	15	0.278226	0.894756	0.602362	0.790493	1
BIOCARTA_ARF_PATHWAY	17	0.261586	0.893924	0.636364	0.791646	1
LIM_MAMMARY_LUMINAL_PROGENITOR_UP	49	0.201283	0.892898	0.674242	0.793345	1
KEGG_TERPENOID_BACKBONE_BIOSYNTHESIS	15	0.277449	0.892756	0.594488	0.792928	1
SMID_BREAST_CANCER_ERBB2_UP	113	0.171628	0.891051	0.818182	0.79613	1
GAVIN_FOXP3_TARGETS_CLUSTER_T7	75	0.186009	0.89103	0.727273	0.79545	1
ZHANG_ANTIVIRAL_RESPONSE_TO_RIBAVIRIN_DN	45	0.202888	0.890897	0.666667	0.795089	1
ST_TUMOR_NECROSIS_FACTOR_PATHWAY	26	0.242098	0.890681	0.643216	0.794917	1
PHONG_TNF_TARGETS_UP	52	0.202131	0.890479	0.737589	0.794651	1
LIU_SOX4_TARGETS_DN	249	0.158291	0.889853	0.727273	0.79538	1
SUZUKI_RESPONSE_TO_TSA_AND_DECITABINE_1B	18	0.268204	0.889445	0.638989	0.795558	1
KEGG_NON_SMALL_CELL_LUNG_CANCER	48	0.201037	0.889081	0.683099	0.795674	1
LIAN_LIPA_TARGETS_3M	46	0.207798	0.888998	0.704698	0.795139	1
REACTOME_CIRCADIAN_CLOCK	47	0.203996	0.888781	0.683871	0.794898	1
BUCKANOVICH_T_LYMPHOCYTE_HOMING_ON_TUMOR_DN	20	0.245902	0.888315	0.635193	0.795255	1
KOKKINAKIS_METHIONINE_DEPRIVATION_48HR_DN	56	0.200718	0.888207	0.738806	0.794795	1
MASSARWEH_RESPONSE_TO_ESTRADIOL	56	0.195176	0.887505	0.722222	0.795676	1
REACTOME_BMAL1_CLOCK_NPAS2_ACTIVATES_CIRCADIAN_EXPRESSION	33	0.216813	0.886996	0.616915	0.796113	1
REACTOME_PPARA_ACTIVATES_GENE_EXPRESSION	91	0.17899	0.884318	0.802632	0.801348	1
MOHANKUMAR_TLX1_TARGETS_UP	349	0.160242	0.884173	1	0.800977	1
DOANE_BREAST_CANCER_ESR1_DN	39	0.222215	0.883555	0.687117	0.801672	1
DAUER_STAT3_TARGETS_UP	41	0.204219	0.883246	0.757576	0.801689	1
SHAFFER_IRF4_TARGETS_IN_PLASMA_CELL_VS_MATURE_B_LYMPHOCYTE	57	0.191666	0.883055	0.73913	0.801352	1
KYNG_RESPONSE_TO_H2O2_VIA_ERCC6_UP	35	0.218673	0.881721	0.714286	0.803792	1
BENPORATH_ES_2	30	0.228621	0.880942	0.65641	0.804813	1
COULOUARN_TEMPORAL_TGFB1_SIGNATURE_UP	99	0.171859	0.880051	0.828571	0.806145	1
TSENG_IRS1_TARGETS_UP	91	0.181457	0.878513	0.782051	0.808707	1
REACTOME_DOWNSTREAM_TCR_SIGNALING	31	0.223594	0.877992	0.645933	0.809166	1
WATANABE_COLON_CANCER_MSI_VS_MSS_UP	25	0.236116	0.877905	0.633333	0.808618	1
GRAHAM_NORMAL_QUIESCENT_VS_NORMAL_DIVIDING_DN	79	0.182372	0.87771	0.76087	0.808331	1
KEGG_TGF_BETA_SIGNALING_PATHWAY	77	0.176203	0.876636	0.755319	0.809921	1
HUANG_FOXA2_TARGETS_UP	40	0.20677	0.874565	0.676471	0.813604	1
KANNAN_TP53_TARGETS_UP	49	0.200352	0.874103	0.773585	0.813804	1
SHETH_LIVER_CANCER_VS_TXNIP_LOSS_PAM3	55	0.195845	0.873562	0.730159	0.814283	1
PID_REELIN_PATHWAY	27	0.231253	0.871615	0.669951	0.817647	1
TAKEDA_TARGETS_OF_NUP98_HOXA9_FUSION_3D_DN	28	0.224258	0.869297	0.735294	0.821891	1
TONKS_TARGETS_OF_RUNX1_RUNX1T1_FUSION_SUSTAINDED_IN_ERYTHROCYTE_UP	37	0.211066	0.867945	0.691892	0.824034	1
BIOCARTA_RAS_PATHWAY	21	0.244803	0.867825	0.706612	0.823509	1
REACTOME_RNA_POL_III_CHAIN_ELONGATION	16	0.268407	0.867544	0.625468	0.823328	1
REACTOME_AMINO_ACID_TRANSPORT_ACROSS_THE_PLASMA_MEMBRANE	22	0.23744	0.867391	0.689076	0.822943	1
PID_INTEGRIN_A9B1_PATHWAY	21	0.243869	0.867318	0.675	0.822357	1
ST_GAQ_PATHWAY	22	0.250384	0.865177	0.655963	0.826096	1
BEIER_GLIOMA_STEM_CELL_DN	59	0.190071	0.865127	0.773109	0.82546	1
PID_P38_MK2_PATHWAY	20	0.241545	0.864288	0.678571	0.826524	1
REACTOME_EXTENSION_OF_TELOMERES	20	0.244668	0.863459	0.665323	0.827581	1
DEMAGALHAES_AGING_UP	50	0.195657	0.862507	0.684615	0.828801	1
KANG_FLUOROURACIL_RESISTANCE_DN	15	0.276633	0.860486	0.650519	0.832358	1
HAHTOLA_MYCOSIS_FUNGOIDES_UP	17	0.255903	0.860215	0.648	0.832208	1
KYNG_RESPONSE_TO_H2O2_VIA_ERCC6_DN	36	0.214851	0.860103	0.768293	0.831701	1
HOFMANN_CELL_LYMPHOMA_UP	43	0.199834	0.859591	0.771429	0.832054	1
FARMER_BREAST_CANCER_CLUSTER_2	31	0.22047	0.858958	0.70297	0.832565	1
SCHUHMACHER_MYC_TARGETS_UP	73	0.176293	0.858446	0.773585	0.832819	1
BROWNE_HCMV_INFECTION_2HR_UP	29	0.218264	0.857465	0.711712	0.834065	1
BIOCARTA_CSK_PATHWAY	22	0.234569	0.857356	0.711009	0.833571	1
YAMAZAKI_TCEB3_TARGETS_UP	152	0.163471	0.857106	0.965517	0.833349	1
MANTOVANI_VIRAL_GPCR_SIGNALING_DN	42	0.19951	0.857046	0.746988	0.832754	1
HELLER_HDAC_TARGETS_DN	245	0.152947	0.856573	1	0.832971	1
PID_S1P_S1P1_PATHWAY	20	0.247766	0.855628	0.687783	0.834124	1
KEGG_ENDOCYTOSIS	161	0.15648	0.855212	0.857143	0.834227	1
WILLERT_WNT_SIGNALING	21	0.23842	0.85515	0.692946	0.833607	1
KEGG_FRUCTOSE_AND_MANNOSE_METABOLISM	31	0.219326	0.85482	0.737374	0.833519	1
KHETCHOUMIAN_TRIM24_TARGETS_UP	38	0.207478	0.854414	0.735135	0.833563	1
CHEN_LVAD_SUPPORT_OF_FAILING_HEART_UP	85	0.173807	0.85398	0.818182	0.83368	1
ROVERSI_GLIOMA_LOH_REGIONS	37	0.204478	0.853958	0.754286	0.833007	1
BOYAULT_LIVER_CANCER_SUBCLASS_G23_UP	44	0.195371	0.853568	0.728324	0.83311	1
MEISSNER_NPC_ICP_WITH_H3_UNMETHYLATED	18	0.249891	0.852814	0.7125	0.833908	1
REACTOME_RECYCLING_PATHWAY_OF_L1	19	0.251585	0.851975	0.681102	0.834929	1
GARGALOVIC_RESPONSE_TO_OXIDIZED_PHOSPHOLIPIDS_GREEN_DN	22	0.238883	0.851487	0.743697	0.83512	1
SESTO_RESPONSE_TO_UV_C6	33	0.215171	0.851086	0.758065	0.835196	1
PID_ILK_PATHWAY	41	0.196947	0.850904	0.741935	0.834824	1
LANDEMAINE_LUNG_METASTASIS	17	0.257019	0.850359	0.742063	0.835191	1
WALLACE_JAK2_TARGETS_UP	21	0.239105	0.849593	0.717842	0.836041	1
PETROVA_PROX1_TARGETS_DN	56	0.185094	0.849235	0.810219	0.836017	1
GALLUZZI_PREVENT_MITOCHONDIAL_PERMEABILIZATION	18	0.252189	0.848269	0.71875	0.837255	1
MASRI_RESISTANCE_TO_TAMOXIFEN_AND_AROMATASE_INHIBITORS_DN	18	0.251201	0.847703	0.685606	0.837633	1
WONG_PROTEASOME_GENE_MODULE	44	0.195426	0.846667	0.756098	0.83902	1
REACTOME_NOTCH1_INTRACELLULAR_DOMAIN_REGULATES_TRANSCRIPTION	38	0.207157	0.845207	0.732558	0.841122	1
REACTOME_TRAF6_MEDIATED_INDUCTION_OF_NFKB_AND_MAP_KINASES_UPON_TLR7_8_OR_9_ACTIVATION	60	0.180878	0.844941	0.821429	0.840875	1
MIKKELSEN_ES_HCP_WITH_H3K27ME3	31	0.213595	0.84427	0.754491	0.841405	1
REACTOME_DESTABILIZATION_OF_MRNA_BY_BRF1	16	0.261842	0.843359	0.672	0.842359	1
ST_FAS_SIGNALING_PATHWAY	56	0.184326	0.842657	0.792308	0.843073	1
LANDIS_BREAST_CANCER_PROGRESSION_UP	36	0.207985	0.842516	0.798942	0.842635	1
KEGG_INTESTINAL_IMMUNE_NETWORK_FOR_IGA_PRODUCTION	39	0.19762	0.841677	0.771242	0.843557	1
NADERI_BREAST_CANCER_PROGNOSIS_UP	37	0.206095	0.841535	0.755682	0.843108	1
KOBAYASHI_EGFR_SIGNALING_6HR_DN	17	0.251905	0.840024	0.695312	0.845258	1
GREENBAUM_E2A_TARGETS_DN	17	0.250579	0.838601	0.686508	0.847112	1
FARMER_BREAST_CANCER_CLUSTER_4	17	0.250654	0.837058	0.693548	0.849319	1
GERY_CEBP_TARGETS	104	0.165937	0.836515	0.868852	0.849676	1
NAGY_STAGA_COMPONENTS_HUMAN	15	0.270543	0.83544	0.709804	0.850988	1
KRASNOSELSKAYA_ILF3_TARGETS_UP	33	0.21751	0.834572	0.743017	0.851919	1
PID_SHP2_PATHWAY	52	0.195853	0.834349	0.830986	0.851587	1
KEGG_OXIDATIVE_PHOSPHORYLATION	89	0.171605	0.834069	0.861538	0.85135	1
APPIERTO_RESPONSE_TO_FENRETINIDE_UP	31	0.215496	0.834005	0.777778	0.850723	1
NAKAMURA_ADIPOGENESIS_LATE_DN	30	0.214943	0.833103	0.756477	0.851725	1
WILSON_PROTEASES_AT_TUMOR_BONE_INTERFACE_UP	18	0.251034	0.832544	0.674797	0.852015	1
SASSON_RESPONSE_TO_FORSKOLIN_DN	83	0.172242	0.832497	0.860465	0.851386	1
SILIGAN_TARGETS_OF_EWS_FLI1_FUSION_DN	16	0.25439	0.831551	0.71875	0.852363	1
PID_DELTA_NP63_PATHWAY	39	0.196302	0.831445	0.796512	0.851827	1
WELCH_GATA1_TARGETS	17	0.249507	0.831107	0.697761	0.851745	1
REACTOME_BIOSYNTHESIS_OF_THE_N_GLYCAN_PRECURSOR_DOLICHOL_LIPID_LINKED_OLIGOSACCHARIDE_LLO_ AND_TRANSFER_TO_A_NASCENT_PROTEIN	25	0.220716	0.830776	0.773333	0.851596	1
RODRIGUES_NTN1_TARGETS_DN	126	0.157364	0.830202	0.9375	0.85196	1
CHIARETTI_ACUTE_LYMPHOBLASTIC_LEUKEMIA_ZAP70	57	0.183982	0.829101	0.845588	0.853147	1
REACTOME_REGULATION_OF_GENE_EXPRESSION_IN_BETA_CELLS	15	0.266585	0.827379	0.722892	0.855501	1
REACTOME_CD28_DEPENDENT_PI3K_AKT_SIGNALING	19	0.241413	0.825596	0.755556	0.857963	1
VALK_AML_CLUSTER_6	31	0.215381	0.823641	0.772727	0.860833	1
SCHEIDEREIT_IKK_TARGETS	15	0.266791	0.820571	0.703252	0.865572	1
ROESSLER_LIVER_CANCER_METASTASIS_DN	45	0.191241	0.820391	0.854305	0.865178	1
CHIARETTI_T_ALL_RELAPSE_PROGNOSIS	19	0.233179	0.820188	0.765625	0.864847	1
SCHEIDEREIT_IKK_INTERACTING_PROTEINS	50	0.184683	0.819148	0.822785	0.865884	1
FRASOR_RESPONSE_TO_ESTRADIOL_UP	36	0.198193	0.818971	0.786885	0.865493	1
SCHLOSSER_MYC_TARGETS_AND_SERUM_RESPONSE_DN	39	0.19142	0.81751	0.840426	0.867336	1
CHEOK_RESPONSE_TO_HD_MTX_UP	15	0.256337	0.817393	0.712177	0.866818	1
MAGRANGEAS_MULTIPLE_MYELOMA_IGG_VS_IGA_DN	20	0.234155	0.816079	0.745536	0.868382	1
YU_MYC_TARGETS_UP	39	0.197205	0.815763	0.822857	0.868186	1
REACTOME_FORMATION_OF_THE_HIV1_EARLY_ELONGATION_COMPLEX	21	0.230627	0.815038	0.763393	0.868723	1
PID_HDAC_CLASSIII_PATHWAY	20	0.226381	0.813756	0.754941	0.87013	1
CHEMELLO_SOLEUS_VS_EDL_MYOFIBERS_DN	17	0.243512	0.813692	0.720524	0.86952	1
ADDYA_ERYTHROID_DIFFERENTIATION_BY_HEMIN	62	0.176506	0.813653	0.896226	0.868843	1
KEGG_NOTCH_SIGNALING_PATHWAY	40	0.19372	0.813327	0.872093	0.868671	1
REACTOME_DNA_REPAIR	88	0.166368	0.809895	0.855263	0.873717	1
HOWLIN_CITED1_TARGETS_1_UP	29	0.203838	0.806495	0.798995	0.878515	1
BIOCARTA_ATM_PATHWAY	20	0.231982	0.805284	0.794872	0.879783	1
REACTOME_PERK_REGULATED_GENE_EXPRESSION	24	0.219471	0.80475	0.742991	0.879967	1
LAMB_CCND1_TARGETS	16	0.250998	0.804467	0.782946	0.879705	1
KIM_GERMINAL_CENTER_T_HELPER_DN	18	0.239177	0.804189	0.767717	0.879389	1
DER_IFN_ALPHA_RESPONSE_UP	68	0.16886	0.802325	0.921053	0.8816	1
BIOCARTA_EPO_PATHWAY	17	0.242686	0.800732	0.752809	0.883367	1
BIOCARTA_CDMAC_PATHWAY	15	0.255553	0.800595	0.74552	0.882875	1
WATTEL_AUTONOMOUS_THYROID_ADENOMA_UP	56	0.176484	0.797798	0.840336	0.886457	1
REACTOME_LYSOSOME_VESICLE_BIOGENESIS	15	0.253599	0.796657	0.762264	0.887411	1
KEGG_TYPE_I_DIABETES_MELLITUS	39	0.184539	0.795774	0.84472	0.888027	1
WANG_CLASSIC_ADIPOGENIC_TARGETS_OF_PPARG	19	0.229803	0.793918	0.768627	0.89021	1
LINDSTEDT_DENDRITIC_CELL_MATURATION_C	57	0.175149	0.79377	0.902985	0.889719	1
TOMIDA_METASTASIS_DN	16	0.247147	0.793648	0.738806	0.889147	1
JAZAERI_BREAST_CANCER_BRCA1_VS_BRCA2_DN	36	0.19593	0.790148	0.840659	0.893741	1
ST_GA13_PATHWAY	31	0.204776	0.787309	0.848485	0.89719	1
PID_ECADHERIN_KERATINOCYTE_PATHWAY	17	0.234943	0.786579	0.763158	0.89755	1
REACTOME_MYD88_MAL_CASCADE_INITIATED_ON_PLASMA_MEMBRANE	67	0.165129	0.785472	0.948276	0.89852	1
PID_ANGIOPOIETIN_RECEPTOR_PATHWAY	47	0.181281	0.785018	0.866667	0.898449	1
PID_HIF1_TFPATHWAY	64	0.167698	0.784745	0.902913	0.898124	1
GAJATE_RESPONSE_TO_TRABECTEDIN_UP	60	0.173353	0.782689	0.899083	0.900392	1
POMEROY_MEDULLOBLASTOMA_DESMOPLASIC_VS_CLASSIC_DN	49	0.172031	0.781866	0.902778	0.900834	1
ZHAN_MULTIPLE_MYELOMA_UP	50	0.180646	0.781815	0.877698	0.900169	1
BIOCARTA_MTOR_PATHWAY	21	0.223612	0.781686	0.82684	0.899617	1
SMID_BREAST_CANCER_RELAPSE_IN_BRAIN_UP	31	0.202296	0.781203	0.839378	0.899531	1
PID_DNA_PK_PATHWAY	15	0.243107	0.780865	0.761566	0.899325	1
PLASARI_TGFB1_TARGETS_1HR_UP	31	0.197443	0.780254	0.832599	0.899411	1
MYLLYKANGAS_AMPLIFICATION_HOT_SPOT_23	16	0.23846	0.780145	0.817814	0.898834	1
BIOCARTA_GH_PATHWAY	26	0.209438	0.779556	0.824885	0.89899	1
LEE_LIVER_CANCER_MYC_E2F1_DN	55	0.178452	0.777446	0.874016	0.90108	1
HOLLEMAN_ASPARAGINASE_RESISTANCE_ALL_DN	23	0.214022	0.776668	0.811404	0.901369	1
PID_HNF3B_PATHWAY	39	0.180095	0.77573	0.877907	0.901946	1
HU_GENOTOXIC_DAMAGE_24HR	29	0.203426	0.775033	0.803571	0.902159	1
CHANG_CORE_SERUM_RESPONSE_UP	179	0.141384	0.774462	1	0.902231	1
REACTOME_CTLA4_INHIBITORY_SIGNALING	19	0.224644	0.769949	0.805785	0.907583	1
TING_SILENCED_BY_DICER	23	0.211322	0.769808	0.821101	0.906997	1
PID_ATM_PATHWAY	32	0.197001	0.769798	0.882051	0.906285	1
BOYLAN_MULTIPLE_MYELOMA_D_CLUSTER_UP	24	0.206969	0.763941	0.801802	0.913142	1
HERNANDEZ_ABERRANT_MITOSIS_BY_DOCETACEL_4NM_UP	17	0.22915	0.763337	0.807692	0.913103	1
SEKI_INFLAMMATORY_RESPONSE_LPS_UP	69	0.159949	0.763086	0.897436	0.912686	1
LI_WILMS_TUMOR_VS_FETAL_KIDNEY_2_UP	28	0.195663	0.761235	0.885321	0.914292	1
KEGG_ADIPOCYTOKINE_SIGNALING_PATHWAY	57	0.162989	0.760262	0.923809	0.914877	1
BURTON_ADIPOGENESIS_9	77	0.156519	0.757529	0.951807	0.917679	1
YAO_TEMPORAL_RESPONSE_TO_PROGESTERONE_CLUSTER_5	25	0.201195	0.754418	0.866973	0.920705	1
SHARMA_PILOCYTIC_ASTROCYTOMA_LOCATION_UP	22	0.206715	0.753954	0.857798	0.920555	1
PID_HEDGEHOG_2PATHWAY	22	0.208199	0.752834	0.838298	0.921077	1
DEBOSSCHER_NFKB_TARGETS_REPRESSED_BY_GLUCOCORTICOIDS	20	0.217035	0.752204	0.828794	0.92109	1
HINATA_NFKB_TARGETS_KERATINOCYTE_DN	17	0.225035	0.750918	0.800752	0.921879	1
LI_DCP2_BOUND_MRNA	67	0.165105	0.748404	0.921739	0.924014	1
SHAFFER_IRF4_MULTIPLE_MYELOMA_PROGRAM	31	0.19115	0.746945	0.889503	0.925	1
REACTOME_MAPK_TARGETS_NUCLEAR_EVENTS_MEDIATED_BY_MAP_KINASES	26	0.197015	0.746912	0.868182	0.924327	1
PID_HES_HEY_PATHWAY	44	0.170952	0.74527	0.888199	0.925557	1
XU_HGF_SIGNALING_NOT_VIA_AKT1_6HR	19	0.213887	0.741321	0.829875	0.929168	1
VILIMAS_NOTCH1_TARGETS_UP	46	0.170906	0.740671	0.876712	0.929183	1
TIEN_INTESTINE_PROBIOTICS_2HR_DN	71	0.158251	0.740603	0.980198	0.928515	1
VANDESLUIS_COMMD1_TARGETS_GROUP_2_UP	15	0.221818	0.737518	0.844961	0.931225	1
REACTOME_DEGRADATION_OF_THE_EXTRACELLULAR_MATRIX	23	0.20981	0.736828	0.849372	0.931191	1
GOTTWEIN_TARGETS_OF_KSHV_MIR_K12_11	51	0.162437	0.735022	0.940741	0.932359	1
JIANG_TIP30_TARGETS_DN	21	0.199324	0.734953	0.834711	0.93169	1
REACTOME_FORMATION_OF_TRANSCRIPTION_COUPLED_NER_TC_NER_REPAIR_COMPLEX	21	0.209103	0.734453	0.881356	0.931478	1
POMEROY_MEDULLOBLASTOMA_PROGNOSIS_UP	35	0.177496	0.732722	0.895604	0.932594	1
PID_TXA2PATHWAY	48	0.165493	0.727006	0.971223	0.937436	1
KEGG_RNA_POLYMERASE	26	0.196385	0.727002	0.925373	0.936703	1
REACTOME_CD28_CO_STIMULATION	28	0.189165	0.726216	0.879227	0.936818	1
CREIGHTON_AKT1_SIGNALING_VIA_MTOR_UP	24	0.203389	0.725044	0.857798	0.937144	1
BIOCARTA_EIF4_PATHWAY	23	0.199708	0.72155	0.888325	0.939665	1
STARK_HYPPOCAMPUS_22Q11_DELETION_DN	16	0.222355	0.721359	0.846774	0.939114	1
BOWIE_RESPONSE_TO_TAMOXIFEN	18	0.218051	0.718524	0.860465	0.941047	1
JIANG_TIP30_TARGETS_UP	40	0.170655	0.717697	0.967949	0.941056	1
POS_HISTAMINE_RESPONSE_NETWORK	27	0.191113	0.716948	0.890995	0.941036	1
REACTOME_PRE_NOTCH_EXPRESSION_AND_PROCESSING	35	0.175782	0.715502	0.944751	0.941663	1
ZHENG_GLIOBLASTOMA_PLASTICITY_DN	43	0.164977	0.713963	0.958084	0.942354	1
DASU_IL6_SIGNALING_UP	46	0.163115	0.711955	0.941176	0.943453	1
VANTVEER_BREAST_CANCER_BRCA1_UP	30	0.182363	0.711638	0.953368	0.942965	1
ALONSO_METASTASIS_EMT_UP	34	0.177712	0.707246	0.927374	0.94601	1
GRADE_COLON_CANCER_DN	27	0.181871	0.704561	0.932432	0.947488	1
YOSHIOKA_LIVER_CANCER_EARLY_RECURRENCE_UP	32	0.179811	0.704151	0.914894	0.947109	1
IIZUKA_LIVER_CANCER_PROGRESSION_L1_G1_UP	22	0.194511	0.700504	0.929577	0.949276	1
MATZUK_EMBRYONIC_GERM_CELL	15	0.216731	0.693992	0.861314	0.953606	1
GRAHAM_CML_QUIESCENT_VS_NORMAL_QUIESCENT_UP	70	0.144813	0.693343	0.989899	0.953376	1
REACTOME_SULFUR_AMINO_ACID_METABOLISM	22	0.192745	0.69248	0.929167	0.953246	1
REACTOME_SYNTHESIS_SECRETION_AND_INACTIVATION_OF_GLP1	15	0.2186	0.691606	0.884477	0.953159	1
REACTOME_RNA_POL_III_TRANSCRIPTION_TERMINATION	18	0.199604	0.688954	0.907473	0.954357	1
FOURNIER_ACINAR_DEVELOPMENT_LATE_DN	20	0.19596	0.682994	0.931034	0.957833	1
REACTOME_SIGNALING_BY_CONSTITUTIVELY_ACTIVE_EGFR	15	0.210863	0.681227	0.89781	0.958256	1
MAGRANGEAS_MULTIPLE_MYELOMA_IGLL_VS_IGLK_DN	15	0.212095	0.680473	0.914286	0.95802	1
PID_TNF_PATHWAY	41	0.158207	0.679959	0.96875	0.95763	1
BOQUEST_STEM_CELL_CULTURED_VS_FRESH_DN	22	0.191179	0.674656	0.941176	0.960441	1
KANG_CISPLATIN_RESISTANCE_UP	17	0.198144	0.657274	0.942761	0.969772	1
BRACHAT_RESPONSE_TO_METHOTREXATE_DN	22	0.181257	0.648176	0.951327	0.973875	1
KEGG_BASAL_CELL_CARCINOMA	51	0.142223	0.647143	0.992806	0.973598	1
WAKABAYASHI_ADIPOGENESIS_PPARG_BOUND_36HR	25	0.169245	0.641722	0.969163	0.975507	1
BIOCARTA_PTEN_PATHWAY	18	0.19056	0.629748	0.953191	0.980228	1
KEGG_OTHER_GLYCAN_DEGRADATION	15	0.20432	0.627456	0.945652	0.980467	1
VALK_AML_CLUSTER_12	21	0.177245	0.618421	0.952586	0.983219	1
BRACHAT_RESPONSE_TO_METHOTREXATE_UP	20	0.16486	0.592696	0.979757	0.990765	1
BIOCARTA_ERK5_PATHWAY	16	0.172314	0.573366	0.984314	0.994555	1
REACTOME_MRNA_SPLICING_MINOR_PATHWAY	35	0.137989	0.565035	0.983425	0.995336	1
HUMMERICH_BENIGN_SKIN_TUMOR_DN	16	0.169872	0.557972	0.991632	0.995801	1
BARRIER_CANCER_RELAPSE_TUMOR_SAMPLE_UP	15	0.174696	0.557956	0.978571	0.995043	1
GARGALOVIC_RESPONSE_TO_OXIDIZED_PHOSPHOLIPIDS_RED_UP	16	0.168453	0.549196	0.977186	0.995676	1
KORKOLA_TERATOMA_UP	15	0.170527	0.547418	0.968198	0.995204	1
DUTTA_APOPTOSIS_VIA_NFKB	29	0.13962	0.546984	0.994624	0.994494	1
GRANDVAUX_IRF3_TARGETS_DN	17	0.13645	0.451653	0.996479	1	1
LANDIS_ERBB2_BREAST_TUMORS_65_UP	18	0.117205	0.38577	1	0.999955	1
